# Supplementary material for: Genome analysis of the candidate phylum MBNT15 bacterium from a boreal peatland predicted its respiratory versatility and dissimilatory iron metabolism
Source: Front Microbiol. 2022 Aug 4;13:951761. doi: 10.3389/fmicb.2022.951761 (PMC9386147; doi:10.3389/fmicb.2022.951761)
Supplement: Supplementary file 1 [file Table_1.XLSX]

## Sheet: Table S1
Table S1. Relative abindance of the MBNT15 OTUs in the studied fens
Wetland	Shichengskoe																		Rodionskoe									Piyavochnoe								Ileksa									Povreka
Sampling depth (cm)	3	3	3	4	4	4	2_3	2_3	2_3	12_13	12_13	12_13	10_12	10_12	10_12	8_10	8_10	8_10										12_13	12_13	12_13	11_12	11_12	12_13	12_13	12_13	10	10	10	8_9	8_9	8_9	5_6	5_6	5_6	0_1	0_1	0_1	1_2	1_2
Sample ID	IL418	IL419	IL420	IL421	IL422	IL423	IL424	IL425	IL426	IL436	IL437	IL438	IL439	IL440	IL441	IL442	IL443	IL444	IL463	IL464	IL465	IL466	IL467	IL468	IL469	IL470	IL471	IL472	IL473	IL474	IL476	IL477	IL478	IL479	IL480	IL490	IL491	IL492	IL493	IL494	IL495	IL496	IL497	IL498	IL499	IL500	IL501	IL502	IL503
Otu495 (% of total reads)	0	0	0	0	0	0	0	0	0	0.902986	1.41047	1.32119	0.661746	0.366592	1.14449	0.0177557	0	0	0.258176	1.03784	0.29365	1.13935	1.66067	1.0778	0.537918	0.723527	0.621001	0.00456371	0.00855578	0.00817862	0.0382775	0.0623441	0.0137969	0.0123824	0	0.0253357	0.0260281	0.0459137	0.32369	0.0649491	0.0905387	0.0667646	0.277427	0.299312	0.0112164	0	0	0	0
Otu3817 (% of total reads)	0	0	0	0	0	0	0	0	0	0	0	0	0	0	0	0	0	0	0.0114745	0.177193	0.0122354	0.490798	0.415167	0.242884	0.0421896	0.0680967	0.0470455	0	0	0	0	0	0	0	0	0	0	0	0	0	0	0	0	0	0	0	0	0	0
Total MBNT15 abundance (% of total reads)	0	0	0	0	0	0	0	0	0	0.912061	1.41763	1.34684	0.71265	0.366592	1.14449	0.0355114	0.0856898	0.0314021	0.33276	1.24035	0.318121	1.64768	2.10352	1.36622	0.580108	0.791624	0.668047	0.00456371	0.0171116	0.00817862	0.0382775	0.0623441	0.0137969	0.0123824	0.0116387	0.0253357	0.0520562	0.0612182	0.32369	0.140723	0.256526	0.0801175	0.277427	0.389105	0.0112164	0	0	0	0
Note that the MBNT15 sequences were totally missing in peat samples from all analysed raised bogs (Shichengskoe, Piyavochnoe, Barskoe and Alekseevskoe)
[truncated: 14 more columns]
