# Supplementary material for: Genome analysis of the candidate phylum MBNT15 bacterium from a boreal peatland predicted its respiratory versatility and dissimilatory iron metabolism
Source: Front Microbiol. 2022 Aug 4;13:951761. doi: 10.3389/fmicb.2022.951761 (PMC9386147; doi:10.3389/fmicb.2022.951761)
Supplement: Supplementary file 2 [file Table_2.xls]

## Sheet: Table S2
Table S2. Main characteristics of the genomes of the MBNT15 phylum
MAG Assemnly accession no.	MAG	GTDB taxonomy	MAG (assembly) size	CheckM Completeness	CheckM Contamination	Contigs	Isolation Source
GCA_023617515.1	SHF-111	d__Bacteria; p__Desulfobacterota_E; c__MBNT15; o__MBNT15; f__MBNT15; g__CG2-30-66-27;	2,677,482 bp	1	0.0168	6	peat bog
GCA_001443455.1	CSP1-8	d__Bacteria; p__Desulfobacterota_E; c__MBNT15; o__MBNT15; f__MBNT15; g__CSP1-8; s__CSP1-8 sp001443455	2,177,275 bp	78.99%	0.0084	50	sediment at 5m depth
GCA_001795575.1	GWB2_65_81	d__Bacteria; p__Desulfobacterota_E; c__MBNT15; o__MBNT15; f__MBNT15; g__CG2-30-66-27; s__CG2-30-66-27 sp001797445	2,342,241 bp	0.9244	0.0168	89	Rifle well CD01 at time point 2 / B; 5m depth; 0.2 filter
GCA_001797445.1	GWA2_65_63	d__Bacteria; p__Desulfobacterota_E; c__MBNT15; o__MBNT15; f__MBNT15; g__CG2-30-66-27; s__CG2-30-66-27 sp001797445	2,362,912 bp	0.9496	1.68%	94	Rifle well CD01 at time point 1 / A; 5m depth; 0.2 filter
GCA_001797575.1	GWC2_66_88	d__Bacteria; p__Desulfobacterota_E; c__MBNT15; o__MBNT15; f__MBNT15; g__CG2-30-66-27; s__CG2-30-66-27 sp001797445	2,156,263 bp	0.9496	0.0168	128	Rifle well CD01 at time point 3 / C; 5m depth; 0.2 filter
GCA_001797615.1	GWC2_65_14	d__Bacteria; p__Desulfobacterota_E; c__MBNT15; o__MBNT15; f__MBNT15; g__GWC2-65-14; s__GWC2-65-14 sp001797615	2,256,834 bp	0.9916	0.0084	175	Rifle well CD01 at time point 3 / C; 5m depth; 0.2 filter
GCA_001797975.1	RBG_16_66_15	d__Bacteria; p__Desulfobacterota_E; c__MBNT15; o__MBNT15; f__MBNT15; g__CG2-30-66-27; s__CG2-30-66-27 sp001797445	1,751,658 bp	0.7017	0.0101	160	Rifle background sediment; well D04 at 16ft depth
GCA_001798885.1	RBG_16_64_85	d__Bacteria; p__Desulfobacterota_E; c__MBNT15; o__MBNT15; f__MBNT15; g__FEB-35; s__FEB-35 sp001798885	2,208,713 bp	0.979	0.0084	117	Rifle background sediment; well D04 at 16ft depth
GCA_001873935.1	CG2_30_66_27	d__Bacteria; p__Desulfobacterota_E; c__MBNT15; o__MBNT15; f__MBNT15; g__CG2-30-66-27; s__CG2-30-66-27 sp001873935	2,626,309 bp	0.9496	0.0084	111	groundwater filtered through a 3.0 um filter
GCA_002279275.1	37-65-8	d__Bacteria; p__Desulfobacterota_E; c__MBNT15; o__MBNT15; f__MBNT15; g__CG2-30-66-27; s__CG2-30-66-27 sp002279275	1,828,259 bp	0.6527	0	195	Mine wastewater
GCA_002327765.1	UBA2219	d__Bacteria; p__Desulfobacterota_E; c__MBNT15; o__MBNT15; f__MBNT15; g__UBA2219; s__UBA2219 sp002327765	2,775,661 bp	0.8681	0.0341	207	suncor tailing pond 6 meters
GCA_002414215.1	UBA5125	d__Bacteria; p__Desulfobacterota_E; c__MBNT15; o__MBNT15; f__MBNT15; g__CSP1-8; s__CSP1-8 sp003513855	2,259,439 bp	0.7806	0.0252	363	Noosa River
GCA_002789985.1	CG_4_9_14_3_um_filter_65_9	d__Bacteria; p__Desulfobacterota_E; c__MBNT15; o__MBNT15; f__MBNT15; g__CG2-30-66-27; s__CG2-30-66-27 sp001873935	2,715,238 bp	0.9279	0.0101	699	groundwater
GCA_003105225.1	FeB_35	d__Bacteria; p__Desulfobacterota_E; c__MBNT15; o__MBNT15; f__MBNT15; g__FEB-35; s__FEB-35 sp003105225	2,613,876 bp	0.8613	0.0168	311	Bioreactor performing anaerobic oxidation of methane coupled to iron reduction
GCA_003453255.1	UBA9932	d__Bacteria; p__Desulfobacterota_E; c__MBNT15; o__MBNT15; f__MBNT15; g__CG2-30-66-27; s__CG2-30-66-27 sp001797445	2,473,193 bp	0.9244	0.0168	149	groundwater
GCA_003500465.1	UBA9970	d__Bacteria; p__Desulfobacterota_E; c__MBNT15; o__MBNT15; f__MBNT15; g__CG2-30-66-27; s__CG2-30-66-27 sp001797445	1,855,246 bp	0.7796	0.0084	115	groundwater
GCA_003513855.1	UBA11853	d__Bacteria; p__Desulfobacterota_E; c__MBNT15; o__MBNT15; f__MBNT15; g__CSP1-8; s__CSP1-8 sp003513855	2,012,406 bp	0.7612	0	281	Maroochydoore River
GCA_003524035.1	UBA10012	d__Bacteria; p__Desulfobacterota_E; c__MBNT15; o__MBNT15; f__MBNT15; g__GWC2-65-14; s__GWC2-65-14 sp001797615	2,160,176 bp	0.7546	0	418	groundwater
GCA_003696505.1	J040	d__Bacteria; p__Desulfobacterota_E; c__MBNT15; o__J040; f__J040; g__J040; s__J040 sp003696505	2,054,987 bp	0.9244	0.011	258	iron-rich hot spring
GCA_007280195.1	PowLak16_MAG18	d__Bacteria; p__Desulfobacterota_E; c__MBNT15; o__MBNT15; f__MBNT15; g__CG2-30-66-27; s__CG2-30-66-27 sp007280195	1,670,493 bp	0.766	0.0168	140	lake water
GCA_009783195.1	Nt197P3bin122	d__Bacteria; p__Desulfobacterota_E; c__MBNT15; o__MBNT15; f__MBNT15; g__UBA2219; s__UBA2219 sp009783195	1,738,394 bp	0.9328	0.0042	83	P3 gut compartment
GCA_011391555.1	S05.Bin005	d__Bacteria; p__Desulfobacterota_E; c__MBNT15; o__MBNT15; f__MBNT15; g__CG2-30-66-27; s__CG2-30-66-27 sp011391555	1,679,511 bp	0.7474	0	216	Tibetan lacustrine sediment
GCA_011772845.1	CS3-C011	d__Bacteria; p__Desulfobacterota_E; c__MBNT15; o__J040; f__J040; g__WVXK01; s__WVXK01 sp011773515	2,705,148 bp	0.9202	0.0084	556	Pelagic sediment
GCA_011773515.1	CS1-C003	d__Bacteria; p__Desulfobacterota_E; c__MBNT15; o__J040; f__J040; g__WVXK01; s__WVXK01 sp011773515	2,496,075 bp	0.9202	0.0168	410	Pelagic sediment
GCA_012026775.1	MnB_5	d__Bacteria; p__Desulfobacterota_E; c__MBNT15; o__MBNT15; f__MBNT15; g__FEB-35; s__FEB-35 sp003105225	2,586,144 bp	0.9622	0.0269	346	AOM-Mn bioreactor day 314
GCA_015660785.1	C6_bin.24	d__Bacteria; p__Desulfobacterota_E; c__MBNT15; o__MBNT15; f__MBNT15; g__JAENIX01; s__JAENIX01 sp016844415	2,549,067 bp	0.8655	0.042	467	hyporheic zone
GCA_016218975.1	NC_groundwater_1648_Pr3_B-0.1um_61_38	d__Bacteria; p__Desulfobacterota_E; c__MBNT15; o__MBNT15; f__MBNT15; g__JAENIX01; s__JAENIX01 sp016218975	2,954,848 bp	0.9412	0.0168	100	groundwater
GCA_016219515.1	NC_groundwater_1915_Pr3_S2p5_65_9	d__Bacteria; p__Desulfobacterota_E; c__MBNT15; o__MBNT15; f__MBNT15; g__JAENIX01; s__JAENIX01 sp016219515	2,088,018 bp	0.8861	0.0133	166	groundwater
GCA_016220005.1	NC_groundwater_1812_Pr3_B-0.1um_65_61	d__Bacteria; p__Desulfobacterota_E; c__MBNT15; o__MBNT15; f__MBNT15; g__JACRIV01; s__JACRIV01 sp016220005	2,317,990 bp	0.8831	0.0084	142	groundwater
GCA_016234845.1	NC_groundwater_1938_Pr3_S-0.2um_68_6	d__Bacteria; p__Desulfobacterota_E; c__MBNT15; o__MBNT15; f__MBNT15; g__JACRNP01; s__JACRNP01 sp016234845	2,531,986 bp	0.9104	0.0299	215	groundwater
GCA_016844415.1	CoA_1_bin.34	d__Bacteria; p__Desulfobacterota_E; c__MBNT15; o__MBNT15; f__MBNT15; g__JAENIX01; s__JAENIX01 sp016844415	1,545,304 bp	0.7432	0.0239	287	hyporheic zone
GCA_017881405.1	Chersky.9_15	d__Bacteria; p__Desulfobacterota_E; c__MBNT15; o__MBNT15; f__MBNT15; g__CG2-30-66-27; s__CG2-30-66-27 sp017881405	2,211,834 bp	0.9538	0.0168	173	permafrost soil
GCA_017889845.1	CTSoil_087	d__Bacteria; p__Desulfobacterota_E; c__MBNT15; o__MBNT15; f__MBNT15; g__JAGGAJ01; s__JAGGAJ01 sp017889845	1,983,329 bp	0.8866	0.0126	266	wetland soil
