# Supplementary material for: Genome analysis of the candidate phylum MBNT15 bacterium from a boreal peatland predicted its respiratory versatility and dissimilatory iron metabolism
Source: Front Microbiol. 2022 Aug 4;13:951761. doi: 10.3389/fmicb.2022.951761 (PMC9386147; doi:10.3389/fmicb.2022.951761)
Supplement: Supplementary file 3 [file Table_3.xls]

## Sheet: Table S3
Table S3. ANI and AAI values between the genomes of the candidate genus CG2-30-66-27
MAG (assembly accession)	GWA2_65_63 (GCA_001797445.1)	CG2_30_66_27 (GCA_001873935.1)	37-65-8 (GCA_002279275.1)	PowLak16_MAG18 (GCA_007280195.1)	S05.Bin005 (GCA_011391555.1)	Chersky.9_15 (GCA_017881405.1)	SHF-111
GWA2_65_63 (GCA_001797445.1)	100	85.21	85.71	84.58	86.17	85.37	85.33
CG2_30_66_27 (GCA_001873935.1)	82.25	100	89.44	87.6	89.76	88.94	88.45
37-65-8 (GCA_002279275.1)	81.12	84.63	100	88.85	91.12	90.53	89.96
PowLak16_MAG18 (GCA_007280195.1)	80.15	83.65	81.86	100	89.56	89.55	90.1
S05.Bin005 (GCA_011391555.1)	84	87.13	85.28	85.57	100	90.89	90.6
Chersky.9_15 (GCA_017881405.1)	83.07	86.55	86.05	86.32	88.63	100	90.64
SHF-111 (GCA_023617515.1)	81.83	84.19	83.25	85.82	87.81	87.9	100
	ANI
	AAI
