# Supplementary material for: Genome analysis of the candidate phylum MBNT15 bacterium from a boreal peatland predicted its respiratory versatility and dissimilatory iron metabolism
Source: Front Microbiol. 2022 Aug 4;13:951761. doi: 10.3389/fmicb.2022.951761 (PMC9386147; doi:10.3389/fmicb.2022.951761)
Supplement: Supplementary file 4 [file Table_4.XLS]

## Sheet: Table S4
	Table S4. Key genes of the SHF-111 bacterium discussed in the manuscript
	Gene ID (locus_tag)	Predicted function
	Embden-Meyerhof pathway and gluconeogenesis
	NCA08_00365	pyruvate, phosphate dikinase
	NCA08_02380	fructose-1,6-bisphosphatase
	NCA08_02705	class II fructose-bisphosphate aldolase
	NCA08_04505	fructose-bisphosphate aldolase class I
	NCA08_05120	class II fructose-bisphosphatase
	NCA08_05860	glucokinase
	NCA08_05910	phosphoenolpyruvate synthase
	NCA08_06340 NCA08_05110	phosphoglycerate mutase
	NCA08_06345	enolase
	NCA08_06895 NCA08_08350 NCA08_10590	pyruvate kinase
	NCA08_08120	glyceraldehyde-3-phosphate dehydrogenase
	NCA08_08125	triose-phosphate isomerase
	NCA08_10700 NCA08_02375	glucose-6-phosphate isomerase
	NCA08_11275	pyruvate, phosphate dikinase
	NCA08_11555	6-phosphofructokinase
	NCA08_11655	phosphoglycerate kinase
	Entner–Doudoroff pathway
	NCA08_06880 NCA08_10300 NCA08_10580	glucose-6-phosphate dehydrogenase
	NCA08_06885	phosphogluconate dehydratase
	NCA08_06890	2-dehydro-3-deoxy-phosphogluconate aldolase
	NCA08_10295	6-phosphogluconolactonase
	Pentose phosphate pathway
	NCA08_01710	ribose-5-phosphate isomerase
	NCA08_06880 NCA08_10300 NCA08_10580	glucose-6-phosphate dehydrogenase
	NCA08_09460	ribulose-phosphate 3-epimerase
	NCA08_10230 NCA08_10585	6-phosphogluconate dehydrogenase
	NCA08_10295	6-phosphogluconolactonase
	NCA08_10690 NCA08_05870	transketolase
	NCA08_10705 NCA08_05865	transaldolase
	Tricarboxylic acid cycle
	NCA08_00405	NADP-dependent isocitrate dehydrogenase
	NCA08_00435	Succinyl-CoA ligase [ADP-forming] alpha chain
	NCA08_00440	Succinyl-CoA ligase [ADP-forming] beta chain
	NCA08_00445	malate dehydrogenase
	NCA08_01195	Succinate dehydrogenase cytochrome b subunit
	NCA08_01200	Succinate dehydrogenase flavoprotein subunit
	NCA08_01205	Succinate dehydrogenase iron-sulfur protein
	NCA08_04050	D-malate dehydrogenase [decarboxylating]
	NCA08_05130	2-oxoglutarate/2-oxoacid ferredoxin oxidoreductase, alpha subunit
	NCA08_05135	2-oxoglutarate/2-oxoacid ferredoxin oxidoreductase, beta subunit
	NCA08_05140	2-oxoglutarate/2-oxoacid ferredoxin oxidoreductase, gamma subunit
	NCA08_05885 NCA08_08170	aconitate hydratase AcnA
	NCA08_06465 NCA08_01060	NAD-dependent malic enzyme
	NCA08_07980	Citrate synthase (si)
	NCA08_09210	class II fumarate hydratase
	Pyruvate metabolism
	NCA08_00450	phosphate acetyltransferase
	NCA08_06045	acetate kinase
	NCA08_07505 NCA08_00455	Acetyl-CoA synthetase (ADP-forming)
	NCA08_08895	Pyruvate:ferredoxin oxidoreductase, alpha-beta subunit
	NCA08_08900	Pyruvate:ferredoxin oxidoreductase, gamma-delta subunit
	NCA08_09935	phosphoenolpyruvate carboxykinase (ATP)
	NCA08_11240	Pyruvate:ferredoxin oxidoreductase,alpha subunit
	NCA08_11245	Pyruvate:ferredoxin oxidoreductase, beta subunit
	Glycogen metabolism
	NCA08_03235 NCA08_10715	Glycogen phosphorylase
	NCA08_05745	1,4-alpha-glucan branching protein GlgB
	NCA08_09070 NCA08_10695	glycogen debranching protein GlgX
	NCA08_10710	4-alpha-glucanotransferase
	NCA08_10980	glycogen synthase GlgA
	Trehalose metabolism
	NCA08_07445	malto-oligosyltrehalose trehalohydrolase
	NCA08_07450	alpha-amylase/alpha-mannosidase
	NCA08_07455	malto-oligosyltrehalose synthase
	NCA08_10285	trehalose 6-phosphate phosphatase
	NCA08_10290	trehalose-6-phosphate synthase
	Glycerol utilization
	NCA08_11410	Glycerol kinase
	NCA08_09800	Glycerol-3-phosphate dehydrogenase
	NADH-quinone oxidoreductase
	NCA08_09545 NCA08_09615	NADH-quinone oxidoreductase subunit N
	NCA08_09550 NCA08_09620	NADH-quinone oxidoreductase subunit M
	NCA08_09555 NCA08_09625	NADH-quinone oxidoreductase subunit L
	NCA08_09560 NCA08_09630	NADH-quinone oxidoreductase subunit K
	NCA08_09565 NCA08_09635	NADH-quinone oxidoreductase subunit J
	NCA08_09570 NCA08_09640	NADH-quinone oxidoreductase subunit I
	NCA08_09575 NCA08_09645	NADH-quinone oxidoreductase subunit H
	NCA08_09580	NADH-quinone oxidoreductase subunit G
	NCA08_09585	NADH-quinone oxidoreductase subunit F
	NCA08_09590	NADH-quinone oxidoreductase subunit E
	NCA08_09595	NADH-quinone oxidoreductase subunit D
	NCA08_09600 NCA08_09655	NADH-quinone oxidoreductase subunit C
	NCA08_09605 NCA08_09660	NADH-quinone oxidoreductase subunit B
	NCA08_09610 NCA08_09665	NADH-quinone oxidoreductase subunit A
	NCA08_09650	NADH-quinone oxidoreductase subunit D
	Cytochrome c oxidases
	NCA08_06605	Cytochrome c oxidase polypeptide IV
	NCA08_06610	Cytochrome c oxidase polypeptide III
	NCA08_06615	Cytochrome c oxidase polypeptide I
	NCA08_06620	Cytochrome c oxidase polypeptide II
	NCA08_01140	Cytochrome c oxidase (cbb3-type) subunit CcoN
	NCA08_01145	Cytochrome c oxidase (cbb3-type) subunit CcoO
	NCA08_01150	Cytochrome c oxidase (cbb3-type) subunit CcoQ
	NCA08_01155	Cytochrome c oxidase (cbb3-type) subunit
	Cytochrome bd ubiquinol oxidase
	NCA08_10455	Cytochrome bd ubiquinol oxidase subunit II
	NCA08_10460	Cytochrome bd ubiquinol oxidase subunit I
	ATP synthase
	NCA08_09750	F0F1 ATP synthase subunit a
	NCA08_09755	F0F1 ATP synthase subunit c
	NCA08_10120	F0F1 ATPsynthase subunit b
	NCA08_10125	F0F1 ATP synthase subunit b
	NCA08_10130	F0F1 ATP synthase subunit delta
	NCA08_10135	F0F1 ATP synthase subunit alpha
	NCA08_10140	F0F1 ATP synthase subunit gamma
	NCA08_10145	F0F1 ATP synthase subunit beta
	NCA08_10150	F0F1 ATP synthase subunit epsilon
	Fatty acid β-oxidation pathway
	NCA08_00585	propionyl-CoA carboxylase
	NCA08_05160 NCA08_05200 NCA08_09010	3-ketoacyl-CoA thiolase
	NCA08_05190 NCA08_00570	methylmalonyl-CoA mutase family protein
	NCA08_06575 NCA08_07365 NCA08_07540 NCA08_08175 NCA08_05170	enoyl-CoA hydratase
	NCA08_08245	methylmalonyl-CoA epimerase
	NCA08_09000 NCA08_05175 NCA08_05210	acyl-CoA dehydrogenase
	NCA08_09015 NCA08_05165	3-hydroxyacyl-CoA dehydrogenase
	NCA08_09450 NCA08_02050 NCA08_02165 NCA08_01070 NCA08_01360 NCA08_03390	Long-chain-fatty-acid--CoA ligase
	Hydrogenase
	NCA08_05915	Uptake [NiFe] hydrogenase, cytochrome b subunit
	NCA08_05920	Uptake [NiFe] hydrogenase, large subunit
	NCA08_05925	Uptake [NiFe] hydrogenase, small subunit
	Formate dehydrogenases
	NCA08_06830 NCA08_10460	Formate dehydrogenase, alpha subunit
	NCA08_06835 NCA08_10465	Formate dehydrogenase, beta subunit
	NCA08_06840	Formate dehydrogenase, cytochrome b subunit
	NCA08_10470	Formate dehydrogenase membrane subunit NrfD
	NCA08_10475	Formate dehydrogenase accessory protein FdhE
	Lactate dehydrogenase
	NCA08_06015	L-lactate dehydrogenase, subunit YkgG
	NCA08_06020	L-lactate dehydrogenase, Iron-sulfur cluster-binding subunit YkgF
	NCA08_06025	L-lactate dehydrogenase, Fe-S oxidoreductase subunit YkgE
	Transporters
	NCA08_01000	ABC transporter, substrate-binding protein (cluster 5, nickel/peptides/opines)
	NCA08_01005	ABC transporter permease
	NCA08_01010	ABC transporter, permease
	NCA08_01320	Branched-chain amino acid transport ATP-binding protein LivF
	NCA08_01325	Branched-chain amino acid transport ATP-binding protein LivG
	NCA08_01330	Branched-chain amino acid ABC transporter permease
	NCA08_01335	Branched-chain amino acid ABC transporter permease
	NCA08_01340	ABC transporter, substrate-binding protein (cluster 4, leucine/isoleucine/valine/benzoate)
	NCA08_01375	Branched-chain amino acid transport ATP-binding protein LivF
	NCA08_01380	Branched-chain amino acid transport ATP-binding protein LivG
	NCA08_01385	Branched-chain amino acid ABC transporter permease
	NCA08_01390	Branched-chain amino acid ABC transporter permease
	NCA08_01395	Branched-chain amino acid ABC transporter, periplasmic component
	NCA08_02055	Branched-chain amino acid ABC transporter permease
	NCA08_02060	Branched-chain amino acid ABC transporter permease
	NCA08_02065	ABC transporter substrate-binding protein
	NCA08_02070	ABC transporter ATP-binding protein
	NCA08_02435	Branched-chain amino acid ABC transporter substrate-binding protein LivK
	NCA08_02440	Branched-chain amino acid ABC transporter, permease protein LivH
	NCA08_02445	Branched-chain amino acid ABC transporter, permease protein LivM
	NCA08_02450	Branched-chain amino acid ABC transporter, ATP-binding protein LivG
	NCA08_02455	Branched-chain amino acid ABC transporter, ATP-binding protein LivF
	NCA08_03830	Amino acid ABC transporter substrate-binding protein, PAAT family
	NCA08_04030	Tripartite tricarboxylate transporter TctB family protein
	NCA08_04035	Tripartite tricarboxylate transporter permease
	NCA08_04040	Tripartite tricarboxylate transporter TctC family
	NCA08_04065	ABC transporter, substrate-binding protein (cluster 4, leucine/isoleucine/valine/benzoate)
	NCA08_04070	ABC transporter, permease protein 1 (cluster 4, leucine/isoleucine/valine/benzoate)
	NCA08_04075	ABC transporter, permease protein 2 (cluster 4, leucine/isoleucine/valine/benzoate)
	NCA08_04080	ABC transporter, ATP-binding protein 1 (cluster 4, leucine/isoleucine/valine/benzoate)
	NCA08_04085	Branched-chain amino acid ABC transporter, ATP-binding protein LivF
	NCA08_04240	TRAP transporter fused permease subunit
	NCA08_04245	TRAP transporter substrate-binding subunit
	NCA08_04310	Tripartite tricarboxylate transporter TctA family
	NCA08_04315	Tripartite tricarboxylate transporter TctB family protein
	NCA08_04320	Tripartite-type tricarboxylate transporter, receptor component TctC
	NCA08_04560	Branched-chain amino acid ABC transporter, substrate-binding protein LivJ
	NCA08_04565	Branched-chain amino acid ABC transporter, permease protein LivH
	NCA08_04570	Branched-chain amino acid ABC transporter, permease protein LivM
	NCA08_04575	Branched-chain amino acid ABC transporter, ATP-binding protein LivG
	NCA08_04580	Branched-chain amino acid ABC transporter, ATP-binding protein LivF
	NCA08_05840	TRAP transporter large permease subunit
	NCA08_05845	TRAP transporter substrate-binding protein
	NCA08_05990	amino acid ABC transporter ATP-binding protein
	NCA08_05995	amino acid ABC transporter substrate-binding protein
	NCA08_06000	amino acid ABC transporter permease
	NCA08_06005	amino acid ABC transporter permease
	NCA08_06820	2-oxoglutarate/malate translocator
	NCA08_06850	anaerobic C4-dicarboxylate transporter
	NCA08_07345	ABC transporter, ATP-binding protein 2 (cluster 4, leucine/isoleucine/valine/benzoate)
	NCA08_07350	Branched-chain amino acid transport ATP-binding protein
	NCA08_07355	ABC transporter, permease protein 2 (cluster 4, leucine/isoleucine/valine/benzoate)
	NCA08_07620	Sugar ABC transporter, substrate-binding protein (cluster 1, maltose/g3p/ polyamine/iron)
	NCA08_07625	Sugar ABC transporter ATP binding protein
	NCA08_07630	Sugar ABC transporter, permease protein MdxF
	NCA08_07635	Sugar ABC transporter, permease protein MdxG
	NCA08_07820	Branched-chain amino acid ABC transporter permease
	NCA08_07825	Branched-chain amino acid ABC transporter permease
	NCA08_07830	ABC transporter ATP-binding protein
	NCA08_07835	ABC transporter ATP-binding protein
	NCA08_07840	ABC transporter substrate-binding protein
	NCA08_08845	Branched-chain amino acid ABC transporter substrate-binding protein
	NCA08_08850	Branched-chain amino acid ABC transporter permease
	NCA08_08855	ABC transporter domain-containing protein
	NCA08_08860	Branched-chain amino acid transport ATP-binding protein
	NCA08_08865	ABC transporter domain-containing protein
	NCA08_09275	TRAP-type C4-dicarboxylate transport system, large permease component
	NCA08_09280	TRAP-type C4-dicarboxylate transport system, small permease component
	NCA08_09285	TRAP-type C4-dicarboxylate transport system, periplasmic component
	NCA08_11200	Uncharacterized amino acid permease, GabP family
	NCA08_11250	Tripartite tricarboxylate transporter TctC family
	NCA08_11255	Tripartite tricarboxylate transporter TctB family protein
	NCA08_11260	Tripartite tricarboxylate transporter TctA family
	NCA08_11585	Branched-chain amino acid ABC transporter, substrate-binding protein LivJ
	NCA08_11590	Branched-chain amino acid ABC transporter, permease protein LivH
	NCA08_11595	Branched-chain amino acid ABC transporter, permease protein LivM
	NCA08_11600	Branched-chain amino acid ABC transporter, ATP-binding protein LivG
	NCA08_11605	Branched-chain amino acid ABC transporter, ATP-binding protein LivF
	NCA08_11715	Oligopeptide ABC transporter, substrate-binding protein OppA
	NCA08_11720	Oligopeptide ABC transporter, permease protein OppB
	NCA08_11725	Oligopeptide ABC transporter, permease protein OppC
	NCA08_11730	Oligopeptide ABC transporter, ATP-binding protein OppD
	NCA08_11735	Oligopeptide ABC transporter, ATP-binding protein OppF
	NCA08_12010	PTS sugar transporter subunit IIA
	NCA08_12025	PTS sugar transporter subunit IIA
	NCA08_12030	PTS sugar transporter subunit IIB
	NCA08_12035	PTS sugar transporter subunit IIC
	NCA08_12040	PTS system mannose/fructose/sorbose family transporter subunit IID
	NCA08_12650	ABC transporter substrate-binding protein
	NCA08_12655	Branched-chain amino acid ABC transporter permease
	NCA08_12660	Branched-chain amino acid ABC transporter permease
	NCA08_12665	ABC transporter ATP-binding protein
	NCA08_12670	Branched-chain amino acid ABC transporter ATP-binding protein
	Gene clusters that encode putative complexes involved in Fe(III) reduction
	Cluster 1
	NCA08_08030	Multiheme c-type cytochrome
	NCA08_08025	Multiheme c-type cytochrome
	NCA08_08020	Cytochrome B
	NCA08_08015	Multiheme c-type cytochrome
	NCA08_08010	Cytochrome B
	NCA08_08005	Multiheme c-type cytochrome
	Cluster 2
	NCA08_03980	oxidoreductase, iron-sulfur subunit
	NCA08_03985	oxidoreductase, membrane subunit
	NCA08_03990	Multiheme c-type cytochrome
	Cluster 3
	NCA08_09330	Cytochrome C
	NCA08_09335	ActA-like protein
	NCA08_09340	ActB-like protein
	NCA08_09345	ActC-like protein
	NCA08_09350	ActD-like protein
	NCA08_09355	ActF-like protein
	NCA08_09360	ActA-like protein
	NCA08_09365	ActB1-like protein
	NCA08_09370	ActB2-like protein
	NCA08_09375	ActC-like protein
	NCA08_09380	ActD-like protein
	NCA08_09385	ActE-like protein
	Cluster 4
	NCA08_05760	oxidoreductase, membrane subunit
	NCA08_05765	oxidoreductase, iron-sulfur subunit
	NCA08_05770	Multiheme c-type cytochrome
	NCA08_05775	ActA-like protein
	NCA08_05780	ActB1-like protein
	NCA08_05785	ActB2-like protein
	NCA08_05790	ActC-like protein
	NCA08_05795	ActD-like protein
	NCA08_05800	Multiheme c-type cytochrome
	NCA08_05805	Molybdopterin oxidoreductase, membrane subunit
	NCA08_05810	Molybdopterin oxidoreductase, iron-sulfur binding subunit
	NCA08_05815	Multiheme c-type cytochrome
	Resistance to heavy metals and arsenate
	NCA08_01175	heavy metal translocating P-type ATPase
	NCA08_05875	manganese transport-ATPase-associated protein MgtC
	NCA08_05880	manganese efflux pump MntP family protein
	NCA08_07665	ACR3 family arsenite efflux transporter
	NCA08_07670	hypothetical protein
	NCA08_07675	Arsenite/antimonite pump-driving ATPase ArsA (EC 3.6.3.16)
	NCA08_07680	Arsenical resistance operon transcriptional repressor ArsD
	NCA08_07685	ArsR family transcriptional regulator
	NCA08_07695	Arsenate reductase ArsC
	NCA08_09955	Chromate transport protein ChrA
	NCA08_10025	Lead, cadmium, zinc and mercury transporting ATPase
	NCA08_10030	Cadmium efflux system accessory protein
	NCA08_10035	Cobalt/zinc/cadmium resistance protein CzcD
	NCA08_10405	The Cation Diffusion Facilitator FamilyCobalt-zinc-cadmium efflux pump
	NCA08_10545	Magnesium and cobalt transport protein CorA
	NCA08_10840	Magnesium and cobalt efflux protein CorC
	NCA08_10845	HlyC/CorC family transporter
	Cell shape
	NCA08_03465	rod shape-determining protein RodA
	NCA08_03480	rod shape-determining protein MreC
	NCA08_03485	rod shape-determining protein
	Type IV pili
	NCA08_00185	pilus assembly protein
	NCA08_00195	pilus assembly protein
	NCA08_00210	pilus assembly protein N-terminal domain-containing protein
	NCA08_00710	type IV pilus twitching motility protein PilT
	NCA08_00715	type IV-A pilus assembly ATPase PilB
	NCA08_02840	type IV pilus secretin PilQ
	NCA08_02845	pilus assembly protein PilP
	NCA08_02855	PilN domain-containing protein
	NCA08_02860	pilus assembly protein PilM
	NCA08_04630	PilW family protein
	NCA08_04635	pilus assembly PilX N-terminal domain-containing protein
	NCA08_04640	PilC/PilY family type IV pilus protein
	NCA08_06330	PilZ domain-containing protein
	NCA08_12625	type IV pilus twitching motility protein PilT
	NCA08_12700	PilT/PilU family type 4a pilus ATPase
