# Supplementary material for: Genome analysis of the candidate phylum MBNT15 bacterium from a boreal peatland predicted its respiratory versatility and dissimilatory iron metabolism
Source: Front Microbiol. 2022 Aug 4;13:951761. doi: 10.3389/fmicb.2022.951761 (PMC9386147; doi:10.3389/fmicb.2022.951761)
Supplement: Supplementary file 5 [file Table_5.XLS]

## Sheet: Table S5 - SHF111
Table S5. Multiheme c type cytochromes in the SHF-111 genome
Gene (Locus_tag)	Transmembrane helices	Signal peptide	Number of CxxCH motifs	(S/T)P(S/T) motifs	Amino acid sequence
NCA08_00800	0	Sec/SPII	16		MTFPMHFLRDLWHSTLSLILLVAFAGIAGCGNDNSPDSMISPPGWVAVPSGGQHAKSATRDYIAYSESIPCTECHGADLSGGASKVSCFGNPSDCHHGPVAGWVATPPAVQAHGAAATQAPGSSGFVSCQICHGSSFTGGGSQVSCFPCHGANAPHPARPWLGPTYTHVAASAEIAPVCVQCHFPGSPVNPPNHPATPAAAGTPPGCFNSTLCHGATGPVGVIHPVPFPGATHTSADPTSFNADCSACHAVTGVSPNSAAPLCTVCHHSAASLPFTNCTSCHARPPSGTAYPDVAGSHAGHDALANVTMVCASCHNGLGSGTAGHYDRANARPGKAPLRVPPGEAAFLTVYNAKAGPAAFDNATLACANVSCHGGVTAPNWRTGSIDGNTDTGCRQCHR…
NCA08_01145	1	none	2		MRFDSLYEKPVLFAIAAVVVISVGTLVTTFIPLFLPSTQPVSPLFTPYTAVETEGRDIYIRDGCNNCHTQTVRPMRTEVARYGDYSKPEESAWDRPFLWGSRRTGPDLARGGGKYPDAWHYRHMANPQGMFSTSNMPAYPWLANAKLDTSLTARKVKVLGYGYDEAEVARQLAAFRQTVTAPTYPSAQVRSQVTPAALRGEITELDALVAYLQKLGRDLKAAQKPAAGPAVAEASESKNPYAGNREAEEEGEKIFKENCRSCHGEKGGGGFGPKLATTARKYGGSDAELFGSVAGGRPDGMPPFLPQLGKERVWKAVAYLRRLERESR
NCA08_01245	3	none	12		MAEEEAPRRGGLYRNAISLVGAMISGGSILLTIFALALEFSLKRHSPYIGIFTYMVFPAFFAVGVVVFLYGMRHESMRRRRSGSEDALPYPLVDLNIPRHRKRFVYIAFGGIFLAIFMTFITYNAFLYSESVSFCGTLCHTVMEPEYAAYLASPHARVSCVDCHVGHGASWYVKAKISGARQVLAVMTKSYPRPIPTPIENLRPARETCEECHWPAKFFGTQLMQIPHFRYDEKNTPEQISLGVKTGGGSSSLGGTAGIHWHMIIQHKVNYIAVDRQKQEIPWIEVRDEKGNLLEEYLSLDYKGTKEQLAAIPKDEMDCMDCHNRPTHIYLPPESGVDRAMTTGLIPRTLPWVKKLVVDALVREYPTREKANEGLTAEITGFYRQKYPAIYEARKADVE…
NCA08_03145	0	Sec/SPI	4		MKKFAMLMAVVMVAVFSAGVIVAADAPAKVTVKDVQKTKPAVTFDHKAHADRIKNCAECHHKDAAGKEQKCFNCHKAEKKGDAVSLKDVMHKKCKDCHSKDATKKAPTKCDDCHKK
NCA08_03190	1	Sec/SPI	4		MKIRGVRIRDGLLAALAGILCFAPALTASDGSRRGDPHAHFRNPDQCPKCHLSPGSQPAPGRFSTGADTVCLECHTKGSMGRSHPVNVRPEEKYRKMEVPADLRLDDDGRIMCLTCHTAHGQYVSFFLRRTSPDRGFEVLCEACHGKR
NCA08_03785	3	none	12		MLLNIAVLGPFAGAGKGKNSFCGALCHTMTPEYVAYQSSPHAHVECVECHVGPGLSYFLKYKFAGARQLANLLLNNYPAPIPTPVESLRPARAVCEHCHWPGKFFGTKLVQRPHFRPDEKNTAEQITLGVKIGGRIFHSIHYNHISGVRKIDYAAVDRQEQDIPWVGVTRLDGTTEEYLSLDYKGPDRPFADGARTFDCIGCHNRPTHIFYSPDRAVKIYLAANLIFRDLPWIKKVATEALGQPYPDRKQAHAGIQAAIMGFYERRYPELGRSRKADIDQTVARVVELYDGNVFPEMKVNWKTHSDNRGHKDWPGCFRCHDGRHATRNGKVLSQDCALCHTLPVRGPLQPLGIMSTGAPGAAASWHPLDLSGQHGKLLCTRCHQGGNSPPATCTGCHKI…
NCA08_03990	0	Sec/SPI	4		MKKAMMIPAAIFLWMGVIVAHGATAGGNLPTILILESLSKVYEPVRFNHAEHVSMAGGCGDCHHQHRSLQIQTCSECHRFDPAAFKKNVLSDKLLPCRDCHSASEKPGSTGQTSLKVAYHQACLKCHWGDVGSAGKNLEGCTEMCHVLKVPGNREKKK
NCA08_05770	0	none	8		MGKLFERFPDPLARLIVVVVAMVALGAFAYFVLIPKPVKDIEFQWADAVKTEKARPVRYAGFQVCEECHGEIHNTKKTGYHKDLSCETCHGPAKAHSENPDKVKPNIPTARTFCPQCHAYNPSRPRGFPQINPVAHNPLKPCSSCHNPHDPKPPTTPKECSACHGEIARMKAVSHHVQLECTTCHQAPQQHKVSPRSVKPTKPQAREFCGKCHGKDATDKLAKNAPKVDLGEHGEKYVCWQCHYPHSPEVEQ
NCA08_05775	0	Sec/SPII	5		MKKHSAMYSIIFATLCALIVTGCSESVKHTQPILYNHKKHLEDAGLNCFDCHTRVLTHEKASIPNIGICKGCHEKPMTESKEEKKLVDYIQKNQPIPWIQVHRVPDHAYFSHRRHVTIGKVACLTCHGNVPEMTHPFSKPYLTINMAFCIDCHAKNQVNTDCATCHR
NCA08_05800	0	Sec/SPII	4		MNSIRFRKIDIFVFGLIFFIAAVLSGCDQSGKKEAGVPGRAPATSSTMEVQKPHLVSDLIPGRKVFEAKNCNQCHSIFERERKIGPKLKSSRFYGSFLDIFSLLWNHAPAMAVQMRREVLDRPTFSTTELNELVSFLYMLPYLGEPGDARRGEALLESKSCFKCHSLGKKGRRNGTPLDSLAVYQSSVVLLQRMWNHGPEMIGRMATTGTSIPTFSGNEMADIFAALTKETPEKGKKVFLGVGNAENGEKLFTDKGCIKCHSIFGKGGKQAPDLGQTVAQSNVTKLTTQIWNHVGRMRQLYNQEKLQWPPFAETEMNDLIVFLYSLNYLDKPGDATKGEKIFAQKKCIECHFKTMEDKQKLLGAIKAINTTQFAAELWNHTSAMEAAMVTQGVPWPEMT…
NCA08_05815	0	none	4		MVPPPPFTEGIFPCSECHKEMRPNPTRRELKDEHADIQLKNHAEKERWCLDCHDMKNRDKLRLVSGEQIDFTESYRLCGQCHGDKYRDWRSGIHGKRTGQWNGKKQYLLCAHCHNPHNPRFKELQPMPPPMRPENIR
NCA08_06960	0	Sec/SPI	8		MTALLLSTLLAAGIAFSQSPPGSPAGDNTVLPEVSAAGVTGSAGCRECHERFYQLWSTSFHGLAMQAFTPKLAKEKLTEPAGDLAAGALRYRADIGGETAWVVEQGTKGERKHPIDYAVGGKNVFYFLTPMEKGRLQVLPVAYDVRKKEWFLTTASHLRPFSDNAAPLPWTDPLYTFNTSCHGCHVSQVSVNYDLSTDSYRTTWTEPGINCETCHNPGGEHVRVARETPKGEPLKDPKIIVTKTFTVEQHNSTCGPCHAKMSPVSPAFTPGERFFDHFDLTTLEDPDFSPDGRDLGENYTYTRWRMSPCVKSGKLSCMHCHTSSGRYRFRKPEDANKACLPCHEERVGNAAAHSRHPAESEASRCVSCHMPMTEFARMRRSDHSMLPPTPAATLAYKSP…
NCA08_06990	0	Sec/SPII	6		MLLLGLFLGAGCGQKQQTVPPSFVGAKVCGGCHGKEYALWEKSDHALAMQEANDNTVLGNFDNATFTYYGITSTFYKRDGKFFVRTDGPDGTLQEFEIAYTFGVRPLQQYLVRFPRGRFQALTICWDTRPKAEGGQRWFHLYPDEFIRHDDILHWTKPSETWNFMCAPCHSTGLRKKYDLSKDAYATTWFEIDVSCEECHGPGSNHVAWAKEGNRGGKGDPAKGLVAILSDPAKGNWVLDPGARTARRTAPLSSSAQTDTCFRCHAREVPILDPWIAGTPLLDAHMPQVLTRELYHPDGQILDEVYEYGSFVQSRMYRAGVRCSDCHDPHSLKLRASGNGVCTSCHRPEEYDAPSHHRHKPGRRGAPASSAT
NCA08_07565	0	Sec/SPI	2	SPT	MSPRALPLLLLCALLAGAILLPSSSFPAEPVSPTALAPLPSPPSPPENPTTPEKVELGKKLFFDRRLSGDGTMNCATCHDPESGFTDALATSLSYPTTRNWRNSPGLVNVAYRKRLFHDGRATSLEEQALFPMMSPFEMNRNLDYLEEVLKTVPAYVEAFQAVFGGEVTRQRVAMAISAFERTLLSRDTPLDRHLRGEPGALSPRQRAGLDLFLGKAGCATCHNGPNLADERFHNLGVPEDPKAKGDPRVLATARFVGKVSGFPEYRTLREDPGRFLVTKDPADWKAFSTPPLREVAATAPYMHNGALGTLQEVIDFYDRGGGDDPKKSPVLRPLGLSREEKESLREFLATGLSGKMPEMRAPAIP
NCA08_08005	1	none	16	TPT TPS SPS	MMERVKGWWKSLGGSRHPVVLVLAIVIGLLVVYNGAFFVAAYFPNSCRACHYMDPYVDQWKASAHADVTCIKCHSFSPVFITVTTLKYWTGLYNPRPRADVKDAGCLASGCHAGRIEKGKAKLGNITFDHQDHMTKLKRGEKLRCTSCHNAIVQGEHIVKGSHTQVDTGVCFLCHFKGISAGQALGGCPGCHGTPTKVVEHSGFMFSHESYLKLGVPCKQCHIRVSEGDGKVPDAHCYDCHVGRLGKKGDVLAIHRTHVTYKAIQCFKCHERVRHGQVELVKTFEVQCDGCHKRLHNYQKEMYMGAGAKGVPDTPSRMFSAQVSCNGCHTRSVEVKESGVAFPGESKLAAERQSCVACHGKRYDLMLDDWVRESRVLVGDMERIVAAGKAAVGSGATTD…
NCA08_08015	1	Sec/SPI	9		MRKFALTAVLVFLGGAFLPGFARDASASISLEKCTLCHGKPEFRKLLVDGQIRDLFVTGDTLAGSVHAKKVCADCHFDVSEIPHRERPKRVACTHCHFKGNREGAPQSDNVLAYFDSAHGTAIARGNAKAPLCQDCHGSHAILKAKDPGSRVARGQVAETCGKCHMEIYAQFKGSIHGAALAKGIAEVPSCTGCHGEHKIYAHNDPKSTVYATHVSEQCSKCHASVKIMGKFGIETEQVATYKESFHGVASQFGSRTVANCSSCHGVHDIRPQDDPLSMVNPKNVPATCGKCHPGANPNFAVGKIHVDAKNKESGIIYWTATFFKWLTIGTMLALIAHIFLDMYGRTKRLRGER
NCA08_08025	1	Sec/SPI	11		MERMIRHYLAAVFAAAALLSAGLAAGATPGVGECMDCHGDKTIEKTLPNGKTVSLYVDLQAYRASLHGKGSCVTCHADAKAPHEKLKKVSCGKCHGDAEKSYATSSHGMLRAKGVTDVPGCHDCHGMHDIRAPKDPAAMTFRLNIVATCLRCHKDQAIEKKYNLPDQKEMAAYEQSVHGMASRKSGLTGSAVCVDCHGNHAILPGDQPRSATHRQAIPTMCGKCHPGILEKYEKSVHGKGMRAGIAESPVCTDCHGEHTIARVSDPSSSVSSRNIPKTCSGCHDKEGISSRYALPKKRFSSYMDSFHGVAVEYGMTKAANCASCHGVHEILPSSDPASKVNKANLPKTCGTCHPNAGPNFAKGDVHVEISPKKAMGVFAVRVFYTLFIGSLAILFALHV…
NCA08_08030	5	Sec/SPI	11		MRRRTLRSFLTAIFALAILLLLAGAASALDNGQCLDCHGDQGILGWSPEEKASNVTPGGPKEAPHVGGHFPGMSLFIDPGLYKQSVHADVSCTDCHADVKDVPHTARLKPADCSGCHSEVAATYAKSRHVLTFGKSPIGNAPACVDCHGAHAVPKSSVSTSPVYFRNIATTCTRCHGDKTITDGRNIAIPGAAKQYQQSIHNRAIVDMGLNKSASCIDCHGAHNMKDRRDPSSSINKTNLPATCGKCHFGVYALYKDSVHGTALARGVPDAPNCADCHGEHDIRSVTDPNSPVSFAAISQTTCATCHAAEKLAARYGVPVDKVRGYQESFHGLSARLGDKTVANCASCHGDHAIHPSSDPRSMIHPKNLPVTCGKCHPGATANFASGNIHVGPGGIGGR…
NCA08_08160	0	Sec/SPII	10		MRKLITLLAVFTLAAPLMFLGCSGDDGDTGSAGAPGAPGDNGATGPPGPGVISSENCAVCHGQNNEFQVANVHEFNAITGVQNTVGTATVTINSVTFGAPAGDNVPVTVNFTFQATSADGVNISDNIDLRRTSTGTLGGANDNLVFISFLLAKMPPTLDNVTGSNEWAGFVVEPTLSGSSPFRTNRADNNALGSVFIRDAVNLSTYTYTFPTGAVRVSDGYVDNVVMRAGIQFSVGAPLTSTGGAVSSENIVNSAVLNLFSPNQKLQNTSDRRPAANATQDFALPSGFAATGGTVAAPFAAIAAPLPTKNDVTTAACNKCHDILAIHGGSRREIQLCVICHNPKLENAGTQTASFTNSSLLNLAHRIHSSQSDVIGGEDFSEVAYPQPVQNCLTCHKGT…
NCA08_08165	0	Sec/SPII	10	SPS	MRKLIILLAALTLVAPLTFFGCSGDDGAAGPAGPPGAPGDNGAAGAGVPTTFSLESCALCHDDQNVRNGDAHQADYDQRFQDNVVTVSGLAYVYNPADNSHNVTFTMLRNGVSFPCTDIKTGAPADSLSIAFAEYDNATRTFNAPLPMNQLTSSGLSLGSATTLVNTPVTNLCTSKVFDNVVQDNVVRIVGDLALRNGIIELNGRDDRQGTLPSPSRVQLALFPFAAILETGAGVDYVSAATVDGCQKCHTVPYLKHGFIYGRVGGDNATDFYTCKGCHNDNGTGGHQIWQLLVDNPQRAAAFEAAGETGLTPAERLQYAYKTKLMNDVHMSHAMEFAYPQSMGNCATCHEGKLAATLTDNNFTIETCKSCHPVTGGTDLADADGDFTVDTRTKNPLNK…
NCA08_08355	0	Sec/SPI	4		MKRIVAFWAALVVALAFAVGTGFAAAPDKPLVLKAAKAKGPVTFDHAKHGKDCAACHHKDKAGAEQKCGKCHSEKTEGKTLSAKEAFHTQCKDCHKKANKGPFKKCEDCHKK
NCA08_09090	0	none	2		MSGIRARDFQFLLVVGAVVALLTVLSMTGKERFIPRTEAHLAVAPIQDTAQADAVCLSCHGGEKSASVEGKKGPLMPENHPLRKKNCRQCHRLERKKP
NCA08_09220	0	none	2		MTKKTAFWIFLIGTLSSAAVFLGATYDTHRQVGTLANVDKLSDQVVAGKRAFEKYNCNDCHTILGFGGYYAPDLTKVVQRVGEEGIRYRVKSPELAFANSPRKMPNQHVTDQEITDLVAFFKWVGEINNNDWPPQDSKKRLSRGEQMMVAKVGVSPGAAVFQTKGCMNCHSLKGTGGTFGPALDKIGAGMTAEEIGKYVRDPKGVDPNSKMPPQKDNLSERELDEVARFLATLK
NCA08_09335	0	none	5		MKKTLVGIAALGYFGACVLLVAGLGVLWHRSDPAPEQPIPFPHTVHAGQLQIPCGYCHVFIERSRHAGAPPLETCMGCHRTVATEREAIRTLTRHYEEKRPVEWKRVHALPDFIYFSHKRHVKAGVACAECHGNVAGMKKVRRVNELVMGWCVSCHRVRGASRDCATCHK
NCA08_09360	0	Sec/SPI	5		MTRNAIASILALAALALAVLAPTRSTAAPPEQPIRYTHKVHVTDYKLDCRFCHVYATKSASAGIPSVAKCMMCHRTIATDRPEIKKLAQYWKEKKPIPWVRVTELQEYTYFPHFRMVTYGKVPCLTCHPGIDRDDIAVQRQEFGMGWCLTCHRGRGVSIDCWTCHI
NCA08_09420	0	Sec/SPII	12	TPS	MTTKMRTLRNFRNPIGVLILLAAFAVAAGCSTANTTGGGVVVNHVDAAGNSVPGWVTTTGGSHANSATMDYIANGGSSSCTECHGSDLSGGTSKVSCFGNTAGCHHGPIPNWATPAVHGATAKKAPGSSGFASCQICHGADFRTVRGGSTCFTCHTTAPHAPRPWRGAGTTHTDTDPANAPVCAQCHYPNSPNNPANHPATPAPAGTAPGCFNSTLCHGDAAGHPAGWVAVPPALQPHGTAAKAANGYPGCQTCHGANFTGSGGAVSCLNTTGCHGAGVASPHPPRPWDNAANYTHTDTSTAGSPGNLSVCANCHLNGANLTTFPPPSPPAPPSTPPGCFNGTLCHSGGGAAPHPVPYNDNSHYTVDNTAFTANCLTCHDVSAPSTKAGPVCQSCHVGA…
NCA08_09425	0	Sec/SPII	5	TPS	MMRRAYAVNILGAALLALLFGCSSATQTPSVPPKHPEDLPAGRVDCLECHKDVSTGALKPYANFRHSGVFIRSHGTYARQGQNLCSSCHKPEFCQTCHAGKEELKPDTKMGDRPDRMAPHRGDYLVTHRIDGRLDPGSCYRCHGNKSDSRCKQCHK
NCA08_09980	0	Sec/SPI	6		MKGKLSVAMAVAVLIALFVGSAYAEAKKETGKKEYVGSETCKKCHKIQYESWKETYHSKMVRKPSEGILKAVVEKWATDGATPGPATGNVTGKPFKLEDVVYVVGSNWKQRFLVKDDTTGGYQFMDKQFNRMSGKWEKYGNKNDWDTMCATCHTTGYRLTAYDPANPKAQKAEWSELNIGCETCHGPGAMHVKSKSKKDIWNFAGKSFDEKSLVCGYCHIRGENELYKSAQGNPREDLPAPKIGDSYKPSDDWRKWYPEHVVIPGVQAEDKIDADYTGDLKGLFVTDNAAKAIGVYSAGKHHQEYPEYLQSAHYKKGAVTCIDCHSPHATKKEARRDPKKTCAGCHDASYTPEKYMPGTGKTADNLFLRTHTFVKENADRKGGPTASGQPEYNKK
NCA08_11900	0	Sec/SPI	2	SPS	MNFLKIFIPVVLLAIISASLGIASEHEEGRRDGDSVKSGQVVNNVYAKECGACHLAYQPQFLPKRSWDKIMNTLDDHFGENASLDEAARTQILAYLAGNSAETSRSKMSRKILSSINDADTPLRITGTPYFKKEHDEFPPDVFKRKSIVSPSNCAACHPAADKGDFDEHRVKIPKN
NCA08_11905	5	none	2		MKEIKVWDLQTRIFHWLLVVFVFCTFVTSDMPRIFGMKTLDRDAWLSFHIGTGVAAGLLLAFRIFWGFFGPYYSKFSSLHLSLKELFGYLDSVRKYLKTSYTGHNPGASWNLICILIIGMLAIASGGMVFGLDERRGVLRFLYITYYPYADAMKLLHLGVSYILLAVIFGHVAGVLMETKRHRTGIILAMFTGKKRSDETERPLSTGMPLTVISFAWVASPVLVAYFFSTMMGTKQPVTLTIPPIYKKECGSCHMAFPPNALPEKSWKIMMAGLQDHFGDDASIEESSRKEIEGFLVKNSAEKSLEEASIKFIRSIGKENPPLRITEIRYWKEKHKSVPQAVYRRETIKSKSNCVACHKWSEYGSFEDSDIKIPRK
NCA08_12345	0	Sec/SPII	12		MTVPTHFFRDLRLSTLSLILLVAFAGISGCANDDSPNVMVSPPGWVVAPSGGQHATSATLTYIANGGTSSCAECHGADLSGGTSKVSCFGNPAGCHHGPVANWATPAGHGATAKKAPGSSGFASCQVCHGADFRTPRGDANITCYSCHSLAPHPNGPWRSSAGSTHTNSDPSNAPVCANCHRNANPGTPDCFNNTLCHAQPGAPHPVGSPAWYATPPAAQPHGSVDNGAKAAPGATTGFLYCQACHGTGTEFAGGSSGVSCTNSPNAACHGTGVASPHPPTPWRGSPYTHATTDPGNASVCANCHRNANPGTPDCFNNTMCHAQPGTVAHPIPYNDASHYAVTSTTFTGSCSGCHDVSAPSTKVGPVCQTCHVAASPLTAANCTSCHASPPNGGTGAAY…
NCA08_12355	0	Sec/SPII	13		MTVPIHFFRDLRLSTMSLILLVALAGISGCGNDDSPDVMVSPPGWVVAPSGGQHATSATLTFISNGGTSSCAECHGADLSGGTSKVSCFGNPAGCHHGPVAGWVAAPPAAQEHGAAAKKAPGSSGFASCQVCHGADFRIPRGGGNRTCYSCHSLAPHPDRPWRSSTGSTHTNTDPSNCPVCADCHRNNTPGTPGCFNSTLCHGEPGAVPHPVGSAWVTTSPAAQPHAIDAKATAGTTTGFTYCQVCHGTGTDFAGGSSGVSCYPCHSTTTSSPHASQWRTGDTYVHTTTAEGNAATCVFCHLNGANSPIAAPSPPAPAGTAPGCFNSTLCHGTATAPHGVPYNDPDHFGVTAATFPAGCAACHDISAPQTKLGPVCQTCHAAASPLAAAGCTSCHGDPP…

## Sheet: Table S5-other genomes
	Table S5. Multiheme c type cytochromes in the MBNT15 genomes
	MAG (assembly accession)	Number of multiheme cytochromes c	Maximal number of CxxCH motifs
	SHF-111 (GCA_023617515.1)	32	16
	PowLak16_MAG18 (GCA_007280195.1)	19	16
	Chersky.9_15 (GCA_017881405.1)	21	16
	37-65-8 (GCA_002279275.1)	21	30
	S05.Bin005 (GCA_011391555.1)	13	12
	CG2_30_66_27 (GCA_001873935.1)	34	14
	GWA2_65_63 (GCA_001797445.1)	26	19
	NC_groundwater_1938_Pr3_S-0.2um_68_6	49	43
	Nt197P3bin122 (GCA_009783195.1)	5	7
	UBA2219 (GCA_002327765.1)	18	12
	CTSoil_087 (GCA_017889845.1)	26	18
	GWC2_65_14 (GCA_001797615.1)	27	16
	CSP1-8 (GCA_001443455.1)	21	16
	UBA11853 (GCA_003513855.1 )	21	13
	NC_groundwater_1812_Pr3_B-0.1um_65_61	41	27
	CoA_1_bin.34 (GCA_016844415.1)	20	14
	NC_groundwater_1648_Pr3_B-0.1um_61_38	55	42
	NC_groundwater_1915_Pr3_S2p5_65_9	48	29
	FeB_35 (GCA_003105225.1)	33	13
	RBG_16_64_85 (GCA_001798885.1)	22	16
	CS1-C003 (GCA_011773515.1)	43	16
	J040 (GCA_003696505.1)	33	20

## Sheet: PowLak16_MAG18
number of CxxCH motifs	gene_position	Amino acid sequence
2	QYPW01000136.1_7	MKIDSLYEKPVLFALAAVVVISVGTLVTTFIPLFLPSTQPVSPLFKPYTAVETEGRDIYIREGCNNCHTQTVRPLRAEVARYGDYSRAEESAWDRPFLWGSRRTGPDLARAGGKYPDAWHYRHTANPQAMFEKSNMPAYPWLAKAKLDTSLTARKVKTLGFGYDEAEVARQLADFRQTVAAPTYPSAQVRSQVTPAGLRGEITELDALVAYLQKLGRDLKAARKPAAGAATAGADGSKNPYTGNHDAEEEGEKIFKENCVSCHGENGAGGFGPKLATTAHKFGGSDADLFASVAGGRPGGMPAFLPQLGKERIWKAVAYIRHLEREGR*
2	QYPW01000034.1_4	MSGIRARDFQFLLFVVAVVALLAVLSMTGKERFIPRTEAHLAVAPIEDKAEADAVCLSCHGGEKSASVEGKKGPLMPENHPLRKKNCRQCHRLERKKS*
4	QYPW01000066.1_3	MKKFAMLMAVVMMTVFSASMIVAANAPDTATVKDVQKSKPPVTFNHKAHAERIKNCAECHHKDAAGKEQSCFACHKAEKQGDAVSLKDSMHTKCKGCHQKMAKGPTKCNDCHKK*
7	QYPW01000010.1_1	KTVRPILALLAVLLTAAVVFAREDHRAYRELTLPECAEGHIGSGVVPNHGGGWQKEHRILAAGPNRNCYHCHEQSTCQNCHKGGGLGAPLSSSQWKRDIAPESHRTDWISIHPIQAAANPQQCSRCHEPQFCQNCHGVQKKTGITIKSHRKTSTGQSYITLLPSEHAAEARRNLTSCQACHPDADVCLPCHSARSGLRINPHPTSFKGGNIQSRTGNRTCSVCHDF*
13	QYPW01000010.1_2	MLVLAGALLAGCGTSSNREGQDVTLPPVVVQKGDPVLAAASGFVGSERCGVCHSSTYAQWGNTLHNKPLKTVAEIGDAAFVNDPNGDGVNDFRAGLDLSTNPNFAVYGANAPVLSFSGGKYLMKIGSVTYEIQRVQGGNGYWKQRYQTRVGRSYYILPVQYNEVQKTYTAYNPANWYDGSNAPRFTAAYGSDALVVQMDALNNGIDRKGTAVSFENRCAGCHQTGLAVQADTASYGGTSVKEVVTGYVELNIGCEACHGPGAAHAASHDPADIVNPGRFTGVEGIKRANEVCGSCHSRGSSIALSGMSLEMEAPALLSGSTVIPFLPGNNLLNDLGVSGAYVTLTTSAFWGSANFAASDVNSKFPLYTASKNHHQQYMDIGQGPHAADKPYDVPCFGCH…
10	QYPW01000010.1_3	MSKRMLVLICSIFLIVPLLFMGCSGDTGPAGPAGAAGSAGAAGAPGAAGAPGLPGQNLTANPTPESCAVCHTSIAATHAQTGIATASVTSSGLVDGAFVTTFNVKLDGVNSNSLSTLYRAYAHWDLAALQTTPPTLITTGQRTQFTVDTSAILASLGSGNYTATIPAAYVIDNADYLFIMRDDVTGNRTAVTATLGATSLRDLVSDSACASCHGPTPAWNPDPTKFRHYPIGGSKCQICHSITSREVGIITLLDNGTRVQAASKYGTNAVEYFHGIHKSETMPDGAYFRSTNPTGGENNYVIGYPSDMRNCKVCHSTPAQQTAASTAPVSWYLCMTCHQKWDGFVHVHAAANGSYAAGDPIFAAGDFHRTFTSDATNCMTCHVELPTMNQAGKFHNDFQ…
4	QYPW01000007.1_4	MKRDRSRHRFFPGMVVLAACLAAGVASSAPSEEKGKVAKPHAAAPAEKQFAVPTPPFTPGIFPCSDCHKEMTPNPKRRELKEEHTNIVLNHAEGQRWCLDCHDTYDRDRLHLVNGQRIRFEESYRLCGQCHGDKYRDWKVGVHGKRTGMWNGEKQYLLCVNCHNPHDPRFKPLKPLPPPVRPGDIR*
8	QYPW01000007.1_7	MGKLFERFPDPLARLLVVFLALVVVGLVVVFGLIPKSMMDVNAQWADAVKREEARPIKYAGFHACAECHEELYATKKKGYHRDLSCETCHGPAKAHTEDSDNVKPVIPAARTFCPQCHAYNPSRPRGFPQINPVAHNPLKPCASCHNPHDPKPPTTPKECSACHGEIARMKAVSHHVQLECTTCHDAPQRHKVSPRSVRPSKPGTREFCGKCHGKDATDKRAKNAPKIDLAEHGEKYVCWQCHYPHSPEVEQ*
5	QYPW01000052.1_5	MARRPINAAITLACLVLTLFLFPCAASAETVPQPIAFSHRIHVTEYKLNCRFCHSSTNKSQFANLPPVEKCMMCHRTIATEKPEVKKVARYWSEKKPIPWNKVIDVPNHVYFPHRKMVNAGIACLTCHPGMDQAGTAEQKLEFGMGFCMECHRKKKVSIDCWTCHY*
4	QYPW01000138.1_4	MKIRGVCILAGLLAALTGVLCFAPALFASNESRRGNPHAHFQNPDQCPKCHLSPGSQPAPGRFSTEADTVCLECHAKGSLGRSHPTNVRPEEKYRNMKVPVDLRLDDDGRIMCLTCHTAHGQYVSYFLRRSGPDRGFDALCETCHGKR*
4	QYPW01000045.1_3	MRKVAFWTALVVAIVFAAGTGFAAAPDKPLVLKAAKAKGPVTFDHAKHGKDCAACHHKDKAGAEQKCSKCHGDKTEGKTLSAKEAFHTQCKDCHKKADKGPYKKCDDCHKK*
5	QYPW01000076.1_5	MTRRVPFNAVFGAVLIALFVGCSAVSQTPSVPPKHPEELPAGRVDCLECHSDVSTGALKPYGTLRHSRVFIDSHGTYARQGQNLCSACHAPAFCQTCHARKDEMKPNVKMGDRPDRMAPHRGDYIVKHQIDGRLDPGSCFRCHGNKSNAQCRQCHK*
13	QYPW01000076.1_6	MNPNTRFRSTFRFCSGWMLLAAAALVVGCSTSASNGSGGSVNHLTAQGTSVSGWLTSSGASNHSRSATNSFIALGNTGGCTECHGADLLGGISRVSCMSNASACHHGTVAGWVAAGSAIQQHGASAKRGPGSSSMYACQICHGTDFRTVLNGNDCFTCHVNAPHSDAPWRSGGTINTHVNVNTANAPVCYGCHADSAAGNPNNPHRPPTPAASGTAAGCFNGTMCHNNAAAPHASGAAWLVAGTGFHGTDAKADLTYCQGCHGTPGTTGFNGGSAPTSCSVSGCHPAANAHPTDWQGSRTINGVAVSHRTSGNRDVACAICHKVDAAGTGPNPSAPSCFSATFTNDLGQARPCHSGGPGSAPHALGEPWLDPATGGSSFHGTDAKADLTYCQECHGTPP…
16	QYPW01000046.1_3	MGWWKSMGGSRHPVVLVVAIVIGILIVINGAFFVSAYFPGSCRACHYMDPYVDQWKASAHADVSCIKCHSFSPVFITVTTIKYWTGLYNPRPRADVRDAKCLTDGCHAGRIEKGKAKLGNITFDHQEHMTKLKRGEKLRCTSCHYAIVQGEHIVKGSHTQVDTGVCFLCHFKGVGAGQALGGCPGCHGTPTKVVEHSGFMFSHESYLKLGVPCRQCHIRVSEGDGKVQDAHCYDCHVGRLEKKGDVLAIHRTHVTFKAVQCFKCHERVRHGQVELVKTFEVQCDGCHKRLHTYQKEMYMGAGAKGIPDTPSRMFSAQVSCNGCHTRTVEVKESGVTYPGESKLAAERQSCVACHGKRYDLMLDDWVRESRNLVADLERIVASGKAAVGTGATTDKKRSQ…
9	QYPW01000046.1_5	MRKVAFAAVLVLLGGAFLPGLARDASASISLEKCTLCHGKPEFRKLLVDGQIRDLFVIGDTLAGSVHAKKVCTDCHFDVSEIPHREHPKRVTCTHCHYKGNHEGAPQSDNVLAYFDSIHGQAIARGNTKAPLCQDCHGNHRILKAKDPGSRVARVNVAETCGKCHMEIYAQFKGSIHGTALAKGIEEVPSCTGCHGEHRIYARKDPKSTVYSTHVSEQCSTCHGSIKIMGKFGIETEQVATYKESFHGVANQFGSRTVANCSSCHGVHDIRPPDDPLSMVNPKNVPKTCGKCHPGANPNFAVGKIHVDAKNKESGIIYWTATFFKWLTIGTMLALVAHIFLDMYGRTRRLRGER*
11	QYPW01000046.1_7	MIRHYLAAAFAAAALLSAGIASGAAPGVSECMDCHGDKTIEMSLPNGQTMSLYVDLQAYRSSVHGKGSCVTCHSDAKAPHDKLKKVSCGKCHGDAEKSYGMSSHGILRAKGVTDVPACYDCHGKHDIRKPKDPAARTFRLNIVATCLRCHQDQAIEKKYNLPDQKAMAAYEQSVHGLASKKSGLTGSAVCVDCHGNHAILPGDQPRSATHRQMIPTMCGKCHPGILEKYEKSVHGKGMRAGIAESPVCTDCHGEHTIARVSDPSSSVSSRNIPKTCSGCHDKEGISTRYALPKKRFSSYMASFHGVAVEYGMTKAANCSSCHGVHEILPSSDPASMVNKANLPKTCGKCHPNAGPNFAKGDVHVEISAKKSMGVFAVRVFYTLFIGALVILFVLHVSLE…
11	QYPW01000046.1_8	MYTVDILVVDSPDSVISDIEQGVDAMMMTRRRTLRSFLTAISAVTLLLLLAGPASALDNGQCFDCHGDQGILGWSPAEKASNVTPGGAKQAPHVAGNFPGMSLYVDPGLYKQSVHADVSCTDCHADIKDVPHSARLKDVDCSGCHSEVAAAYGKSRHVLTFGKNPIANAPACVDCHGAHAVPKSSVSTSPVYFRNIAATCTRCHGDKTITDNRNIAIPGAAKQYQQSIHNRAIVDMGLNKSASCIDCHGAHNMKDRRDPSSSINKSNLPATCGRCHFGVYALYKDSVHGTALARGVPDAPNCADCHGEHDIRAVRDPNSPVSSAAISQKTCPSCHAAEKLAARYGVPVDKVRGYQQSFHGLSARLGDKTVANCASCHGDHAIYPSSDPRSTIYPKNLPV…
4	QYPW01000089.1_7	MNSKAVLTIVLCWMVALTATLYAGAEAPAAGPKGKMPGKVLLGSLADKHGPVNFDHEKHVGTAGSCDECHHQHGGAQAPSCGGCHAVDATSFRKNVHLGRIRPCGECHPASYDAGKLDRPTLSAAYHRACINCHREVGSVGTDPKGCAEMCHESSAR*
13	QYPW01000089.1_10	MIRRNGLALCFALVLLAVASGAGLARESDLSSQARKCLQCHAKEGIRANFPEDGQSVPARVVPAEFRVSVHGMLDCTACHVGYLPEIHPKKRFRSREQFRAATTSACRGCHSNGQIRGNPIHANFLKRESEGESPVCTDCHQAHSMNAVSGGKIFSNEKQYCMSCHRYQMDMICRNKERIPLKVDLSELEHFAHNKLRCSDCHFGFSQEEHPKRTFRSRRDYTIASSESCRRCHFDKYTKTLDSVHYAILSQGNLDAPVCNDCHGAHGIAHVSHTVKGRVLTTQKCRKCHAQVYEMYSKSVHGKALIGEQNQDVPICIDCHTAHDIQNPLTLEYHERIPQMCGNCHANPAVVTKYGLSPDVLKTYLADFHGVTLGFYKKQREKLYKPARPIAVCTDCHG…

## Sheet: Chersky.9_15
number of CxxCH motifs	gene_position	Amino acid sequence
4	JADGQY010000163.1_2	MKKAMIIPAAIFLWMGVFVAHGATAGGNLPTILILGSLSKVYEPVRFNHAEHVSLAGGCGDCHHQHRSLQIQTCSECHRFDHAAFKKNVLTDKLLPCRDCHSASERPGISGQPALKIAYHQACLKCHWGDVGSAGKNLESCTEMCHVPKVPENREKKK*
2	JADGQY010000011.1_4	MGGIRARDFQFLLFVVAVVGLLIVLSMSGKERFIPRTEAHLAAVPIQDTAQADAMCWSCHDGAKPASAEVRKGPPMPENHPLRKKNCRQCHRLERKKS*
5	JADGQY010000018.1_27	MMRRSHAVKIFGAALLALLFGCSAVSQTPSVPPKHPEDLPPGRVDCLECHKDVSTGALKPYATVRHSRVFINSHGTYARQGQNLCSSCHKPEFCQTCHAGREELKPNVKMGDRPDRMAPHRGDYLITHRIDGRIDPGSCFRCHGNKNDARCKQCHK*
6	JADGQY010000115.1_4	MKRLALAGIVLLSAVPVYLTTGSAVAGTGKTAKTPPPAAMADTGTEGKIYGPMTVRAVPKAPKPADPAVSEEKCFECHDEIQALKKDGKHGKVNCANCHDGTADHLKDSDKRPATRVDLETCGGCHPDQYASFATLNLKKPARTEKSLLTERAPNPYWDKLMMGHGFTKEHANPRSHAFMLVDHLIVDRAYGGRFQAKDGWGYVSMPGPVKAWDVLFDRYPDSREQKAFLPESAAAANPTCLQCKTQDKILQWKYMGDKDDRAKWNRASNVVEYVKELNTAMNCFYCHDPHAAKPRIVRDGLIQALTRPEKDTLWHKDAKATKIDVKEFRGGFRKIALLEKYDAKLQCGQCHVEYNCNPGYELKTGEYSIKAADPRTNHFPFKNVLQIYDHYNDLGFRD…
5	JADGQY010000118.1_6	MTRKRTLATLAITLLPLGLLLAPGYAFAAETIPQPIQFSHKIHATDYKMSCRFCHSSTNKSQFANLPSVEKCMMCHRSIATDKPEVIKVAQYWTGKKPIPWNKVIDLPNHVYFPHKKMVNAGIACLTCHPGMDQAGTAVQKLEFGMGFCMDCHRKKKVSIDCWTCHY*
10	JADGQY010000120.1_1	MSKRLLILMCSIFLIVPLLFMGCGSDGANGANGTNGTNGTNGVNPAAALKLESCAICHNDQTVRNGDAHQADYDQRFQDQVVTVSDNAGVLGKVSYAYNPVDNSHNVTFILKRSGLPFDCTQIKTGAPDDSLSIGYSQYTAATRSFDPPAPLTSALSLGSQATLTYNAGTNICTSKTFDNNALGRVGDLSLLNGIIELNGRDDRQGTLASPSRVQLSLFPFAGLLKLGTVNYVSAANVSGCENCHTVPYLKHGFIYGRIGGVAGDNATDFYTCKGCHMDNGPGGHLIWQLLGDNPQLAATFEAAGETGLTSAQQTQYAYKTRLMNDVHMSHAFEFEYPQSMSNCATCHAGKLTTAVLTDNNFVIETCKSCHPVTGGTDLPNATGGFTVDTRAGSTINKQ…
8	JADGQY010000038.1_6	MGKLFEKFPDPLARLIVVVVAMIALGAFAYFVLIPKPVKDIDFQWADAVKREKARPVRYAGFQACEECHGEIQIKKVTGYHKDLSCETCHGPAKAHTEDPDKVKPTIPTARTFCPQCHAYNPSRPRGFPQINPVAHNPLKPCTSCHNPHDPKPPTTPKECSACHGEIARMKAVSHHVQLECTVCHQAPQQHKISPRSVKPTKPQTREFCGKCHGKDATDKLAKNAPKIDMGVHGEKYVCWQCHYPHSPEVEQ*
5	JADGQY010000038.1_7	MRKHVALYTIAFAILCVLIVTGCSESKNYTQPIQYNHKKHIVDAGLTCFDCHTRVLTHEKASIPNILICKGCHEQPMTESKEEKKLVDYIKKNQPIPWIQVHRVPNHAYFSHRRHVAIGKVACLTCHGDVAGMTLPFSTPYLPIKMAFCIGCHSKNHVNTDCATCHR*
4	JADGQY010000038.1_12	MNSVRFRKFDILLFGSIFFIAAVLSGCDQSGRKEAGVPGRNPSASSTMQAQKPHLVSDLILGRKVFEAKNCNQCHSIFERERKIGPKLKSSRFYGSFLDIFSILWNHAPAMAVQMRREVLDRPTFSTTELNELVSFLYMLPYLGEPGDARRGVALLESKSCFKCHSLGRKGRRDGVPLDSLAVYQSPVVLLQRMWNHGPEMIGRMAKTGTSIPSFSGTEMLDIFAALTEEAKDTSKKVFLGVGFAENGEKLFTDKGCIKCHSIFGEGGKQAPDLGKTVFQSNVSKLTTQIWNHVGRMRQLYDQKNLQWPYFTETEMNDLIVFLYSLNYLDRPGDAAKGEKIFVQKRCIECHFKTKEDKEKLLAAVKASNATQFGAELWNHTSAMEAAMVTQGVPWPEMS…
4	JADGQY010000038.1_15	MIHRRMVFVCFLAFISLFLSDIAEAARREFWLTPPKLDSNESYMVPPPPFTEGIFPCSECHKEMKPNPKRRVLKEEHTNIQLKNHAENERWCLDCHDMKNRDKLRLVSGELIDFTESYRLCGQCHGDKYRDWKTGIHGKRTGQWNGKKQYLLCAHCHNPHNPRFKPLEPKPPPMRPENIR*
16	JADGQY010000039.1_5	MMEKLREWWKSSGGSRRPAVIVIAVIVGLLVVFNGAFFVSAYFPSSCRACHYMDPYVDQWQASTHANVTCIKCHSFSPVFITVTTLKYWTGLYNPRPRADVKDTACLANGCHEGRIEKGKAKLGNITFDHQEHMTKLKRGEKLRCTSCHNAIVQGEHIVKGSHTQVDTGVCFLCHFKGIGAGQALGGCPGCHGTPTKVVEHSGFMFSHESYLKLGVPCKQCHIRVSEGDGKVQDAHCYDCHVGRLDKKGDVLAIHRTHVTFKAIQCFKCHERVRHGQVELVKTFEIQCDGCHKRLHNYQKEMYMGSGAKGVPDTPSRMFSAQVSCTGCHTRSVEVKESGVAFPGESKLAAERQSCVACHGKRYDLMLDDWVRESRVLVADMERIVASGKAAVGSGATTD…
9	JADGQY010000039.1_7	MRKFALTAVLVFLGGAFLPGLARDASASISLEKCTLCHGKPEFRKLLVDGQIRDLFVTGDTLAGSVHAKKVCADCHFDVSEIPHRERPKRVTCTHCHFKGNHEGAPQSDNVLAYFDSVHGTAIARGNTKAPLCQDCHGSHAILKAKDPGSRVARGQVAETCGRCHMEIYAQFKGSIHGTALAKGIAEVPSCTGCHGEHRIYARKDPKSTVYPTHVSEQCSKCHSSVKIMGKFGIETEQVATYNESFHGVANQFGSRTVANCSSCHGVHDIRPPADPLSMVNPKNVPKTCGKCHPGANPNFAVGKIHVDAKKKESGIIYWTATFFKWLTIGTMLALVAHIFLDMYGRTKRLRGER*
11	JADGQY010000039.1_9	MKRMIRHYLAAVLAAAVLSSAGLAAGAAPGVSECMDCHGDKTIEKSLPNGKTVSLYVDLQAYNSSVHGKDSCVTCHADAKAPHEKLKKVSCGKCHGDAEKSYSTSSHGIMRAKGVTDVPACYDCHGMHDIRKAKDPAARTFRLNIVETCLRCHKDQAIEQKYNLPDQKAMVAYEQSVHGMASKKSGLTGSAVCIDCHGNHAILPGDQPRSATHRQAIPTMCGKCHPGILEKYEKSVHGKGMRAGIAESPVCTDCHGEHTIARVSDPSSSVSSRNIPKTCSGCHDKEGISTRYALPKKRFSSYMDSFHGIAVEYGMTKAANCSSCHGVHEILPASDPASSVNKANLPKTCGKCHPNAGPNFAKGDVHVEISPKKAMGVFAVRVFYTLFIGTLVFLFVLHV…
11	JADGQY010000039.1_10	RSRAGSPHGEPRTESPSEAAQPGTRHSRALAGGIFSLIPPGSMLYVYSLQHARRTPRDSVTRDIEQGVDAMMIMRRRTLRSFLTAIYALTILLLLSGAASALDNGQCLDCHGDRGILGWSPEEKASNVTPGGPKEVPHVGGKSPGMSLHIDSGLYKQSVHADVSCTDCHSDVKAVPHAARLKRVDCSGCHSEVAATYAKSRHVLTFGKSPIGNAPACVDCHGAHAVPKSSVSTSPVYFRNIAATCTRCHGDKTITDNRNIAIPGAAKQYAQSIHNRAIVDMGLNKSASCIDCHGAHNMKDRRDPSSSINKANLPATCGKCHFGVYALYKESVHGTALARGVPDAPNCADCHGEHDIRAVSDPNSPVSSAAISQKTCPSCHAAEKLAARYGVPVDKVRGY…
3	JADGQY010000129.1_6	PIPWNKVIDLPNHVYFPHKKMVNAGIPCLTCHPGMDQAGTAVQKLEFGMGFCMDCHRKKLVSIDCWTCHY*
12	JADGQY010000130.1_2	MSEEETPRRGGLYRNAVSLVGAIISGGSILLIIFALALEISAKQPSPYIGIFTYMVFPAFFAVGAAVFLYGMRHESMRRRRVGSEDALPYPLVDLNIPRHRTRFIYISLGGTFLAVFMAFITYNAFLYSESVSFCGTLCHTVMEPEHAAYLASPHARVSCVACHVGHGASWYVKAKISGVRQVLAVMTKSYPRPIPTPIENLRPARETCEECHWPAKFFGTQLMQIPHFRYDEKNSPEQISLGVKTGGGSSSLGGTAGIHWHMIIQNKVSYVAVDRQKQDIPWIEVRTAGGELLEEYLSLDYKGTKEQLAAYPKAGMDCMDCHNRPTHIYMPPEAAVDRAMTTGLISRTLPWVKKLVVDALVREYPARPKAHEGLTAEITGFYRQKYPSVYQARKPDVE…
6	JADGQY010000133.1_6	GQGFPSCQICHGANFAGGSVNVSCFTCHGVSAPHAPKPWRSSAGSVYTHTDTVEAGNASVCVLCHFPGSTNNPANHPATPAPAGTAPGCFNSTLCHDVGFHPTGWAQATQHGPVAKQAPSASGGFAFCQVCHGTGTNFSGGAVGVSCYTCHGVSAPHPSGATWVNSTTPTHRTTDPGNAAVCAYCHRNATPGTPGCFNNTLCHG*
2	JADGQY010000144.1_2	MTKKTAFWIFLIGTISSAAVFLWATYDTHRQVATLSHVDKLSDQVVAGKRAFEKYNCNDCHTILGFGGYYAPDLTKVVQRVGEEGIRYRVKSPEMAFANSPRKMPNQHVTDQEITDLVAFFRWVGEINNNDWPPQDSKKRLSRGEQMMVAKVGVSPGAAVFQTKGCMNCHSLKGTGGTFGPALDKIGAGMSAEEIGKYVRNPKGVNPGSKMPSQKDNLSERELDEVARFLATLK*
4	JADGQY010000062.1_3	MRKVAFLTALVVAMVFAAGPGFAAAPDKPIVMKAAKSKGPVAFDHAKHGKDCAACHHKDKAGAEQKCVKCHGDKTEGKKLSAKEAFHTQCKDCHKKANKGPFKKCEDCHKK*
4	JADGQY010000070.1_5	MKKFAMLLAVVMVTVFSAGVIVAGNAPESVTIKDVQKTKTPVVFPHKAHADRIKNCAECHHKDAAGKEQSCFACHKAEKKGDAVALKDAMHTKCKGCHSKDAAKKAPTKCDGCHKK*
4	JADGQY010000070.1_10	MKIRGLHIRAGLLPALAGVLCFAPALLASDGPQRGNPHAHFQNADQCPRCHLSPASRPGPGRFSTEADAVCLGCHAKESLGRSHPVNVRPEEKYRKMKVPADLRLDDDGRLMCLTCHTAHGSYVSHFLRRSSPDRGVEVLCEACHGKR*

## Sheet: 37_65_8
number of CxxCH motifs	gene_position	Amino acid sequence
30	NCBQ01000102.1_1	APFDNGAVVPDWKAAGPLACNACHGAAGQAGISVGMPAYANGSPKINTHSKHLADKFACQVCHWATTTTGISITGRSNHVNGVYNAVNDNVSGHTFTYATPNCSAAACHGGHTSGPNMPAWGQTSGVPFGCDACHANTGGVASTADVDQYTYGSGLSKINADQWNGTTNGSGHGRTLAYPSGNPGAGSRFATCTSNCHATAVSHDNAVNPFRLRTYAGGTDFSDTNKDPAAQQDDNLICLDCHSATGANPTKATRIVEQNHYGTWTGNKHTASTMGGTFCVDCHDPHGDANHYMIHDNVTQVSDGVYGKPVTARPATFSKTNLDGATGLDNVYDWGDYVKSTSPYTGICQTCHASTGGALYFNTNAYTATHNKSGSPPARCTSCHAHNADFSPSCNSCH…
3	NCBQ01000102.1_3	MGDRSQLRPALHILVVGVALTLLGVAAPTFAAHDLGQDCYTCHNIKSGQVYQGSYSIWSGLSIGMSPYSRPITCEVCHTDYGDRFKATSASHHPVAVIAGATMNSSYDNGVQIRCRDCHNGNSVTTLTPNLIPDLAPTDYLSTAGNTATDGYPNHDVLSPNNLVNAGDPP
11	NCBQ01000003.1_22	MIAATVYAVAYAGQWLYLRRSPAADPHASLRDPARCPMCHMEERPQQGRPYRQMNFRKDIYTLCTSCHPAPVVHPIDIAPRRGIAGNLPLDVDGTMTCVTCHAPHSTPHGAVDYVGRTLVEKMRDTVFPFLPGRHRTRFLRVPNNRGELCERCHAPGALAVRLPSGVKTDPANYSGSASCAGCHPGEYAEWSRSPHARMVRSPGKHPDAVLAKFDGSSPFPPSEIAYVIGSRSAQRFVSRKGNDLVVRTPIWIVRSGSWNLDYWREQDWRKNCAGCHVTGYDPSAAAFVEEGIGCEACHGPGRAHAASGNRTAILHPGKISPARRAMICEGCHTTGHDSTGEYRFPVGYLPGEDLSKHFFGLVPKPGQDDSTFRGDGTAADRHAQFRFWSSRMLVVEGE…
2	NCBQ01000134.1_3	MNVNSLYEKPVLFALAAVVVISVGTLVTTFIPLFLPSTQPVSPLFTPYTAVETEGRDIYIREGCNNCHTQTVRPLRAEVARYGDYSRAEESAWDRPFLWGSRRTGPDLARVGGKYPDAWHYRHMANPQAMFGKSNMPAYAWLAKAKLDTSLTARKVKVLGFGYDEAEVARQLAAFRRTVTAPTWPSAQERSRVTPAALRGELTELDALVAYLQKLGRDLMAAQRAAAGPGTAEAAEKKNPYAGNRTAGEEGEKIFEENCKVCHGEKGAGGFGPKLATTKHKFGGTDADLFTTVSGGRPGGMPSFLQPLGKDRIWKVITYIRRLESESR*
2	NCBQ01000008.1_3	MGNVLTKRSGNKGKVLFFFFLFAAIAIMAPNANASSSYFNANCSGCHIGQAGSNFCGMCHAHGTHASSSKTGINVAGATNKTSYAAGETVSVTITGGYRPSQARAILYDQNGVQLAISTGSTPSTTDGPINAPVWPVTLSAPAPTASGTYTWQVAWYGNQYDIGSATFGTGWKVDPNNPGHGWQTVSTSSFTVATATKTLSGIAISGPASVNESATATYAATATWSDGTTTTVTPTWTTTLGTISASGVLTAPSVTANQTATVGASYASGGVTRTASVSVTIANVAATLNGIAISGPASVNESATATYAATATWSDGTNTSVSPTWTVSPTTYASVNASGVLTTLAVTSNQSVTVTASYTADGVTKTNTKTVTIVDVAATLDGIAINGAGSVNENSTAI…
12	NCBQ01000020.1_8	MRSVLLVLLLLIPTVCGGAGAEKVIRGLGGTKVIRSTEPPHTILNDACVACHPKEKFDYWLLIYKGKPPVLTIDRGEVAGDRSAPAGMPGTGKTNRYNSHDALACNFCHFENPTEASPRFIVDVGDLCKLCHPAVGMHHLPDAPGTARVKKAILEKRLPGRDGEFLCTTCHKTHDSTYSMRQTYAETIEEGRVPDPHGSRMLCFACHAGRIREGEEVRFVAGRDNIKLCNGCHTRPGVKKAPHVVDVTSSEGTWRMDYLGYPLNQGKLICSTCHDEVSHGKPDPANPNFLRGGPYQDVDRFCYRCHLEDKDVYNNPHRQVDGFGRIRTESCRFCHRNDPDPGKKTPANLEMTGDDVAICSGCHQIRPHPGVDHLIPLKGEKAARRAEYERRQQVLLPLS…
5	NCBQ01000020.1_12	MVLIAILAAGVARASDQEGCLLCHRLELRVAADGAERSLKVHDSPDWIHKALYCSDCHPDARNAPHPVPPGAAQCIGECHGGNDGATASHRRAAFAGFTESHRLVYPGRSTCRLCHSAADRKGDLSAKERRCAGCHRKEYDAASAGPHGTLADTARFCVDCHPAHPEGAAEMTTEPSSCAAPGCHARATPVLRALVDHRGHDGKGRGFARALLFFLIAIAGWAAGRALSPPAGRGDDRS*
2	NCBQ01000020.1_14	MSRRAGVLFPFLAVLVTVLFYASLRGWRFTSDGAGSAGAASFHGGKGSGSPKRDPACSARGCHAPSSHRKPVPSSAFLNMHETVVSCLGCHGRDPERRWTSGETSGESAFRLVYSPVPEAGKGGRRHDANGPPAACRSCHSVEGRRAISAAGVKGLHDRFEDPIALRMIEGGGRKWLPDDMR*
16	NCBQ01000021.1_4	MTEKLAKWWKSTWGSRRPAVLAVAVVVGLLVVVNGAFFVSAYFPGSCRACHYMDPYVDQWKASAHANVSCIKCHSFSPVFITVTTIKYWTGLYNPRPRADVKDASCLANGCHAGRITKGKAKMGDITFDHQDHMTKLKRGEKLRCTSCHYAIVQGEHIVKGSHTQVDTGVCFLCHFKGIGPGQALGGCPGCHGTPTKVVEHSGFMFSHESYLKLGVPCRQCHIRVSEGDGKVDDAHCYDCHVGRLEKKGDVLAIHRTHVTYKAIQCFKCHEKIRHGQVELVKTFEVQCDACHKRLHSYQKEMYMGVGAKGVPDTPSRMFSAQVSCNGCHTKSIEVKESGVSYPGESKRTAERRSCVSCHGKKYDLMLDDWVRESRNLVADLERIVASGKAAVGSGSTSN…
9	NCBQ01000021.1_6	MRKFALMAVLVFLGGAFLPGLARDASASISLEKCTLCHGKPEFRKLLVDGRIRDLYVTGDTLAGSVHEKKVCTDCHFDVSEIPHRERPKRVACTHCHFKGNREGAPQSDNVLAYFDSVHGTAIARGNTKAPLCQDCHGSHQILKVKNPESKVSRFKVAETCGRCHMEIYAKYKTSIHGVALSKGIADAPSCTGCHGEHRIYAHTDPKSTVYSTHVSGQCSKCHSSVSIMSKFGIETEQVATYKESFHGVANQFGSRTVANCSSCHGVHDIRPPDDPLSSVNPKNIPKTCGKCHPGANPNFAVGKIHVDAKKKESGIIYWTATFFKWLTIGTMLALVAHIFLDMYGRTRRLRGER*
11	NCBQ01000021.1_8	MKRMIRHYLAAVLAAAALLSAGLAAGAAPGVSECMDCHGDKTIEKTLPGGRTVSLYVDLQAYRSSVHGKGSCVTCHADATAPHEKLAKVSCGRCHGDAEKSYAGSSHGKLRAKGVTDVPACYDCHGKHDIRKPKDPAARTFRLNIVATCLRCHMDRALEQKYDLPGQQVMIAYQQSVHGMASKKSGLTGSAVCVDCHGNHAILPGDEPRSATHRQKIPTMCGKCHPGILEKYEMSVHGKGMRAGIAESPVCTDCHGEHTISKVSDPNSPVFARNIPKTCSGCHENEAISTRYALPKKRFSSYMDSFHGIAVEYGMTKAANCSSCHGVHDILPSSDPASPVNKANLPKTCGKCHPNAGPNFAKGDVHVEVSPKKAMGVFAVRLFYTIFISALVVLFVLHV…
11	NCBQ01000021.1_9	MANPRDSVAGGIEQGVDATMMTRRRTLRSFFTAIMALTILPLFAGAAAALDDGQCLDCHGDPAILGWSPAEKASNVTPGGAKRSESAFGKFPGMSLHVDPGPYKMSVHADVSCTGCHADVKDLPHPARLKRVDCSGCHSEVAAVYSKSRHVVAADRKPVVNGPACVDCHGAHAVAKRTLSTSPVYYRNLAATCTRCHGNTEIIEKRNVGIPGAARMYDRSIHHRAIVEKGLNKSATCADCHGAHDMRDRTDPSSSINRKNLPATCGKCHYGVFMIYRESVHGTALARGIPDAPNCADCHGEHDIRQAADPNSRVSFGAVSGKTCAACHAAEKLSARYGVPVDKVRGYEQSYHGLSARLGDETVANCSSCHGVHEIFPSSDPRSTINPKNLPVTCGKCHP…
8	NCBQ01000161.1_2	MKNRILRSILILLPAVAVAVTVYAREDHKAYRDLKLSECAECHIGSGIAPNHGGGWQKEHRILAAGPNRNCFDCHDQATCQNCHKGGGISAKTSDSQWKRDIKPESHRSDWVSIHPIQASSNPQQCTRCHEPQFCANCHGRMNVTSLTIRDHAKSGGTQAYIAAFPDQHAAEARRNLASCQACHPDGNVCLTCHSAKIGIKVNPHPKDFKADRIGSRSNNRSCVVCH*
21	NCBQ01000161.1_3	MPMTRSTIRIAVLGIPVIAIAFLLGCGSSGKREGQIGTAGTSGVLVQKGDPVLAPADGYVGSERCAPCHPDIFAEWGGTLHNKPLKTVAEYGDAAFVDDADGNGVNDFKDGLDLAGNADFSVYGANAPKLGFSGGKYFMTIGAVRYEVQRVQGGNGYWKQRYQTRIGRSYYILPVQYNEVQKTYTAYDGSDWYDGSNQPRYTAAYGSDNLVLQLDALNNGTYMMGTSLSWENRCAGCHQTGLRVQTGASTYGGSSVTEAVSGYVELNIGCEACHGPGGNHVVSRHASDIINPGTFTLLGTEGVKRANEVCGSCHSRGSSITLPGMSVGMDAPALLSGSAAVPFLPGNNLLNDLGVAGAYVTLTTSASAFWGSANFAASDVNSKFPLYNASKNNHQQWMD…
2	NCBQ01000024.1_2	MQRKMGSCFVVALAFMLATTWAGSALGAPGIPVTSDLVLKKCTDCHKNNGGLVSRISYLRQAPEAWEETLWRHKRIHDLSITKEEKEALLLYFSDKQGLAPAEVAPYAYTLEKRDTKEKVDSQVIVDICVRCHSYAKTALQRRTPEEWRKLANMHAGILPMWLYQLQDVADWDETLAAALKELAKRFPLETPEWKQWVSARPKIAEGMWVVSGYQAGKGVYGGEITLKKTGDAFYSYAGTVEFESGEKQPIEGKATLYGGYAWRASGTLAGKPIREVFHISMDGSTFKGVRFDDPHFELRGVETRAFAGSYPRILSVIPKALKAGTKGATVTVVGTGLSKEVSLGDGVTVKKVDSVSPTKVVVTVDVADKATAGFRNVKAGAASADGHGRPGAEAGKLF…
10	NCBQ01000033.1_1	GVTLTGEKVDLADAIGKRAILLKFGSIYCSTCVSSLEDVARIRKRFKASDLQIVGVNLDVYGISRVRRFYRGYANLITYPLIVDEKLAASRPYDIQSIPAHVVIDKEGVVRYVSTGATEEDLKILEDVVARVVRGEKGIGKFTRKPPLQVYFPINFTKTLQDSVYVVGKAKRGARVSLALNGGSRQAATVMRDLFYLRTPLSLGSNYIEVSVSDPLGGKVTQGVVLFREPKMGAGIESPFPVYRFHNEKNEALCRKCHEMNPPEQEGRGFAAATRFCLGCHKELTGMRVVHGPITVGGCAPCHLFSSRPNRYEVIAQGQDLCFKCHEEKRKDLVKSYLHGPMSAGLCTICHSPHGSSEKYQLRRYVGDLCVMCHEGMKSVSFKKDIHKPVNDGACTACH…
2	NCBQ01000038.1_1	MGGIRARDFQFLLVVVAVVGLLTVLSMTGKERFIQRTEAHLAVGPIQDTAQADAVCLSCHGGEESASVEGKKGPPMPENHPLRKKNCRQCHRLERKKS*
2	NCBQ01000046.1_5	MTKKTAFRIFLIGTISSAALFLWATYDTQRQVATLSHVDKLSDQVVAGKRAFQKYNCNDCHTILGFGGYYAPDLTKVVQRVGEEGIRYRLKSPELAFADSPRKMPNQHLSDQEIKDLVAFFSWVGEINNNDWPPQDSKKRLSRGEQMMVAKVGVSPGAAVFQTKGCMNCHSLHGTGGTFGPALDKIGASLSAEEIGKYVRNPKGVNPNAKMPSQKDNLSERELDEVASFLATLK*
5	NCBQ01000048.1_5	MTSRNSISAAFVAVLIALLFGCSAVSRTPSVPPKHPEDLPRGRVDCLECHEDVSTGALKPYAAFRHSRVFIDSHGTYARQGQNLCASCHAPAFCQTCHAGKEEIKPNVKMGDRPDRMAPHRGDYLVTHRIDGRIDPGSCFRCHGNKNDAKCRQCHK*
15	NCBQ01000048.1_6	MIPKTRFRRGLRVRFGWMILAAAVVVAGCSTSASNGSGGSVNHITAQGTSVSGWLTASGASNHSRTATTSFIALGNAGGCTECHGADLLGGISRVSCMSNPSACHHGTVANWVAAGSTTQQHGASAKRGPGSSSMYSCRICHGDDFAGNASAPSCLNNAACHGAGVLSPHPSKWRTTSGGATNHDSTNTANAPVCHDCHAYTGVANPNNPTIPASPAPAGTAPGCFNGTMCHNAAGAPHATGSAWLDAGTGFHGTDAKADLTYCQGCHGTPGTIDFNGGSASTACSTCHTAAKAHPTDWQGLRTINGVTITHRTSGNRDVACAICHKTTGPGTGPNPSAPSCFSASFTNASGQARSCHSGGPGSAPHALGATWLDPATGGSAFHGTTAKADLLYCQTCH…
7	NCBQ01000073.1_8	MFRPRGILPVLAVLLCAGGSALAFGPGAKGYVGSDRCKECHEEIYTQWRMTPHANMLRDAGKDPGAVAAKDFSGVPFTRGDIRWVIGSHWIQKYLTFIDNDYFVLPKYWNLVSGEWEPYSIFNWRQQPYTVFCDGCHTTGFDPATKSFHEPSIGCEACHGPGEKHLASNAAADIVNPAKLTKVRRDMICEACHTDGKDTKYGGQFPFPAGYRPGEDLGLYFTDFFAPKPKSKKWYWGTMDYRERHRMFLYWQSKFYSTARACDVCGFDRGVSVKTDRQMSKDEYCGTCHQRIYRVSSLHSRHDPQSVQCVDCHTPQVTDGGKRYSIHDHKFDFSGPEMPCAECHEETGVRAVPQGERREGDPGGVEERTSEREGEVDGRTDRDERTRPPVVGPDSERSE…

## Sheet: S05.Bin005
number of CxxCH motifs	gene_position	Amino acid sequence
5	JAABQH010000006.1_1	MPGSRKTRPSGPFICLLLLAAAAFAAGCSTANDATPHPVGATWVTTPPAAQPHGNDAKAAPGGSSGFASCQFCHGAGTNFAGGSSGISCYTCHGVSAPHSPAPWRASAGSTYTHTNTNPANAPACAQCHQANPGAPGCFNNTLCHGAAAGHPAGWVAVPPAPQPHGIDAKAANGYPGCQTCHGADFAGTASSGNVSCFNNALCHGATATWPHAPAPWRASAGSTYSHTTTAETGNAAVCAVCHFPGSPNNPAGHPATPAPAGTPPGCFNSTLCHDGGGGAPHAVPYNDPTHY
5	JAABQH010000006.1_2	MTRRAHIVNLFGAVLLALLFGCSAVSQAPSVPPKHPEDLPPGRVDCLECHKDVSTGALKPYASVRHSRVFIDSHGTYARQGQNLCSSCHKPEFCQTCHAGKDELKPNTKMGDRPDRRAPHRGDYLIAHRIDGRLDPGSCFRCHGNKNDSRCKQCHR*
6	JAABQH010000013.1_4	MKKTAWVGIVVLVGALSAYMMSGSAMADKSPQKKADGDIGTEGAIYGPMTVRAVPKAPKPADPAVREEKCFECHDEIQALKTGGKHGKVNCTSCHDGTSDHLKDSDKRPATRVDLETCGGCHPDQYASFATLNLKKPARTEKSLLTERAPNPFWDKLMMGHGFTKEHANPRSHAFMLVDHLIVDRAYGGRFQAKDGWGYVSMPGPVKAWDVLVDRYPDSKEHKAFLPESAAAANPTCLQCKTQDKILQWKYMGDKDDRAKWNRGSNVVEYVKELNTAMNCFMCHDPHAAKPRIVRDGLIQALTRPEKDTLWHKDPKATKIDVKEFRGGFRKIALLEKYDAKLQCGQCHVEYNCNPGFDPKTGEYSIKASDRRTNHFPFKNVLQIYDHYNALGFRDFKHT…
6	JAABQH010000030.1_2	MSTRRHVLKTILWAIMGVLAVVTVVRFLRGLGATTALTDVTPWGFWIAFDVMSGVALAAGGFVLAATFYIFHMEAYHPFTRPAILTAFLGYIAVAVGIMYDLGLPWNIWHTIFFPQFRSVLFEVAMCVMLYLTVLALEFSPVILEHRWFNRPPFTAIYALLRKATIPLVITGIVLSSLHQSSLGSLFLIAPYRLHPLWYSPIIWILFLVSAIGLGLMMVTAESFFSSWMFGHRLRMNQLAGLGKAASVVLFLYATLRLGDLAVRGTLGSAIDGSWQGNLFLFELVLGALLPATLLAFRGVRNSPAGLAASAAMTVLGTIGYRFDVCIVAFYRPEGMSYFPSWMEVAVSLGIVAGAVLVFIFFVERLRVYPEEHESGEHGEEARPSPGPVFNPGTVRALL…
12	JAABQH010000047.1_1	MFRREDDYMADEEAPRRGGLYRNAVSLLGALISGGSILLIVFALALEISLKRHSPYIGIFTYMVFPTFFGVGAIVFLYGMRRESLRRRVAGSEEALAYPLVDLNIPRHRKRFIYVVLGGTFLAVFMAFVTYNAFLYSESVSFCGTLCHSVMEPEYAAYLTSPHARVSCVDCHVGHGASWYVQAKISGVRQVLAVMTGSYPRPIPTPIENLRPARETCEECHWPAKFFGTQLMQIAHFRYDEKNTPEQISIGMKTGGGSAALGGTAGIHWHMIIQNKVNYIAVDRQKQEIPWIEVRSEKGDLLEEYLSLDYKGSKEQLAAIPKDEMDCMDCHNRPTHIYLPPETGVDRAMTTGLISRTLPWVKKVVVDALVREYPTRPKAHEGLKAEITGFYRQKYPALY…
5	JAABQH010000053.1_4	MARRHLDTAISLACLALTFFLSPGAAFAETVPQPIAFSHKNHVTVYKMNCRFCHSSANKSQYANLPSVEKCMMCHRSIATDRPEVKKIAQYWNGKKPIPWNKVIDVPNHVYFPHNKMVNAGIPCLTCHPGMDQAGTAVQNLEFGMGMCMECHREKKVTIDCWKCHY*
2	JAABQH010000054.1_2	MTKKIAFWIFLIGTLSSAAVFLGATYDTHRQVGALANVDKLSDQVVAGKRAFEKYNCNDCHTILGFGGYYAPDLTKVVQRVGEEGIRYRVKSPEKAFANSPRKMPQQNLSDREIDDLVAFFSWVGEINNNDWPPQDSKKRLSRGEQMMVAKVGVSPGAAVFQTKGCMNCHSLRGTGGTFGPALDKVGAGMSAEEIEKYVRNPKGVNPGSKMPPQKDNLSERELDEVASFLATLK*
7	JAABQH010000081.1_1	MVGHNWIGILQPRDASKPAQPGGCVQCHAGLGAKPNPVGKLTEADYNNIDCLLCHAPGYKRTVVKEGDKLRIAPDPSIDVLKAAQSVVKPTNDMCLRCHALAGGGPNHKHGVTPTKDSDVHVAKGMQCFDCHIVRKHKIAGGSDLKAQELLDVKVACENCHSTPHKGEKAKILDRHAARIACQTCHIPAIARDPGMPTVVERDWTLPVLNEKTGLYGPANKMAGNVRPEYAWWNRFMKVPPEPAGSIVDPKSKIYPWKRTVYTVIADAATEKPIYIKSGVYAVTGDPGAAAKKGAEDGKQEYSGKWKGIRETMVFSMNHQVAPKGEALKCESCHSSKGMLDFKKLGYGEEKTKKLSGGY*
8	JAABQH010000144.1_3	MGKLFERFPDPLARLIVVVFALAVVGVIVVFGLIPKSMMDVDAQWASAVKREEARPIKFAGFHACAECHDKLYETKKKGYHRDLSCETCHGPAKAHTEDPDKVKPDIPAQRAFCPQCHAYDPSRPRGFPQINPVAHNPLKACASCHNPHDPKPPTTPKECSACHGEIARMKAVSHHVQLECTTCHDAPQQHKVSPRAVKPTKPQTREFCGKCHRKDAKDKMAKNAPKIDLAEHGEKYVCWQCHYPHSPEVEQ*
4	JAABQH010000144.1_6	MKRDRLRHGFVPGMAALVFCVVAGVASAAPLQDKGSAAKPHAADAPERQFAVPTPPFTPGIFPCSECHKEMKPNPTRRTLTEEHTNIVLNHAQGQRWCLDCHDISNRDKLRLVSGEKIGFGESFRLCGQCHGDKYRDWKVGVHGKRTGMWNGEKQYLLCVHCHNPHDPRYKPIPPMPPPTRPENVK*
2	JAABQH010000165.1_8	MSPVRAALLFCALLAGTILVPSPSVAAGAVSPPALAPLPPPPSPPENPTTPEKVALGKNLFFDRRLSGDGTMSCATCHNPETGFADALPISLSYPTTRNWRNSPGLVNAAYRKTVFRDGRATSLEEQALFPMMSPFEMNRNLDYVEEVLKTVPAYVEAFRSVFGGEITRQRVSMAIAAFERTLLSRDTPLDRHLRGESGTLTARQRAGLELFLGKAGCATCHNGPNLTDERFHNLGVPEDPKAKEDPRVLATARFVGKVSGFAEYRTLTEDPGRFLVTRAPEDWKAFATPPLREVASTAPYMHNGSLATLDDVIDFYDRGGGDDPKKSPLLKPLGLTRGEKGALKDFLAGGVSGAVPRIRPPRVP*
2	JAABQH010000179.1_15	MNFNSLYEKPVLFALAAVVVISVGTLVTTFIPLFLPSTQPVSPLFTPYTAVETEGRDIYIREGCNNCHTQTVRPMRTEVARYGDYSRPEESAWDRPFLWGSRRTGPDLARGGGKYPDAWHYRHMANPQAMFDKSNMPAYPWLANAKLDTSLTAGKVKVLGYGYDGAEVARQLAGFRQTVTAPTYPSAQVRSQVTPASLRGEITELDALVAYLQKLGRDLKAAQKPPAVPATAEAAESKNPYAGNRQAEEEGEKIFKENCRSCHGEKGAGGFGPKLVTTAHKFGGSDADLFASVAGGRPGGMPPFLPQLGKERVWKAVAYIRHLERESR*
2	JAABQH010000182.1_4	MGEIRARDFQFLLVVVAVVGLLTVLSMTGKERFIPRTEAHLAVAPIADTAQADAVCLACHGGGKSVSVEGKKGPLMPENHPLRKKNCRQCHRLERKNP*

## Sheet: CG2_30_66_27
number of CxxCH motifs	gene_position	Amino acid sequence
6	MNYH01000023.1_1	MAERRAEKAFVAETWGRVDPGFFDSNCGGCHVRGCGDCHGGGHAVARPGVDTCLACHRGENVGIEFVGLAPREDALRYQRGPEKDGERYLKMLPDVHAEAGMKCGDCHGMASLAGGKERPRACRECHSPDPRVIEHRIAAHLQRLECYACHSAWAPQEYGTFFVRLRDSEVREFFRLKTNTGKGDGYVRSAYLRRQNAPPLGLNSAGRVSPIRPRFIAYFTDIRNDRPVGRENRLLAARWQAFFPH
10	MNYH01000023.1_2	MFGPKNPSEPQWWDRTCGKCHPYQSGRVKSNLMQTNTGMVRNIQATWEGSDGRLYGTRTEETFDAEGQPLRLEGVTGLFNLSGELYRKFCSLCHVGLESNEVWGGSHAGGCAACHFPFNDNATYEGGDPTVWGKWPYSATHRLAALPDNRVCLRCHNRSGRIALSYQGMNDGNNGLVPTAQGRPGPRMIGGARNATSITPDIHHEKGMECIDCHTSRDVMGDGYAYGNMYLQTEIRCEDCHGSTAEPPRHAPVARENEEPVRESRSYRRQVTMGDELVLTGKGRKYSNVFFSDGKIIVIDKRYGRRHESKVITGTPEHTIVGHGRMECSACHSLSVPQCYGCHTRYDLGKKGRDFLRGADTPGAFSETEDYRMLSPFPLAINQRGKISPVTPGCQTFVT…
6	MNYH01000079.1_1	MTFPIHSIRDLRRSTLSLILLAAFAGIAGCGSDTSPDTMVSPPGWVVVPSGGQHAKSATLTYIDNGGITSCAECHGADLSGGTSKVSCFGNPSGCHHGPVAGWVAAPPAAQEHGAAAKRAPGDSGFVSCQVCHGADFRTPRGDGNRTCYSCHSLAPHPDGPWRTSTGSTHTNTDPSNAPVCAGCHRDNTPGTPGCYNSTLCHGEPAAVPHPVGSAWVTTSPAAQPHGSDAKATPGATAGFTYCQACHGTGTDFAGGTSGVSCYPCHSTPTNSPHASQWRTGDTYVHTTTA
2	MNYH01000012.1_18	MPAFRKFRFLAMRRTTQVSVMLLFAAGNLLGWRILTGNLSTSKVLGVLTIADPFAVLQILATGHLVSGETLLGASIVVLFFALLAGRSFCSWVCPVNPVTDLANWLREKTGIADSGDRPWTGRKARYWVAGVSLAVSAVTGVAAFEWVSPISMLHRGLVFGMGIGWTLVLAVFLFDLLWIADGFCGHICPLGAFYSLVTGFSLVRVRHSREKCTLCGKCLEICPERQVLPMIGKASAAVTSGECTNCGRCIEVCDDDAMKFGMEGPMGRNRGSVWIAMAIVGILALGVTLATAGERKQKDRGEEDLGIRKETLYDESKVAPSHGDYGKAEPGKSKRIERAFENSPPLIPHDLTGMLPIAVTNNACLDCHLPENAPPMNATPMPKSHFVDMDTGKDLKGN…
2	MNYH01000074.1_1	YTAVETEGRDTYIREGCNNCHTQTVRPLRAEVARYGDYSRAEESAWDRPFLWGSRRTGPDLARVGGKYPDAWHYRHMANPQSMFSTSNMPAYPWLAEAKLDTSLTARKVKTLGFGYDEAEVARQLADFRQAVTGPAYPSARVRAQVTPAALRGEITELDALVAYLQKLGRDLKAARKPAAGAVTAEAAGSKNPYAGNKEAEEEGEKIFKENCRSCHGEKGAGGFGPKLATTAHRFGGSDAELFASVAGGRPGGMPSFLPQLGRERIWKAVTYIRRLEREGR*
4	MNYH01000095.1_49	MKKATIILVAVALCFGASASSETAGVGNDPKVLVLGSLSKVYEPVRFNHSEHVSTAGGCADCHHQHGSMQVNSCSECHPIDPSIFRKKRNVGKLKACGECHPASERPGSIARRGLKDAYHQACFKCHKSDVGSGVKNLKGCTEICHVLKTQVKRDEIGVR*
2	MNYH01000009.1_4	MRDLQARDFQFLLVVVAVVGLLSVLSMTGKERFIPRTEAHLAVATIEDTAEADAVCLSCHGGEKSVSVEGMKGPLMPENHPLRKKNCRQCHRLVRKKS*
5	MNYH01000040.1_3	MTRRMPFPAVFGAALIALLFGCSAVSQSPSVPPKHPENLPQGRVDCLECHENVSTGALKPYGTIRHSRVFIESHGTYARQGQNLCASCHAPAFCQTCHARREELKPNTKMGDRPDRMAPHRGDYLVAHRIDGRLDPGSCFRCHGNKNDGRCKQCHK*
13	MNYH01000040.1_4	MISKPRSLRVPRNPIGVLILLSAFAVAAGCSTANTPGGGGDVVINHVNASGNSVPGWVAPTGGSHANSATMNYIANGGTSSCTECHGSDLAGGISGVSCFGNTTGCHHGPIPSWITAAVHGATAKKAPGSSGFAACQICHGRDFSGGGAKVSCYTCHGVSAPHAPKPWRASAGATFSHTNTDPANAPICAKCHFQGSPNNPANHPATPAPAGTAPGCFNSTLCHGAAGAPHPVGSTWVATSPAAQPHGNSAKATPGATAGFSYCQDCHGTGTNFSGGSSGVSCYPCHVPTANSPHASQWRTGDTYVHTSTAEGNAPVCAFCHLDGTNSPIAPPSPSAPAGTAPGCFNSTLCHGSGVVGHPVPFNSSAHYGVSSSTFSSSCSVCHDVSGTSTKSGPVCQT…
4	MNYH01000098.1_3	MAAMAEAGRREFWLTPPRLESDESFMVPPPPFTEGIFPCSECHKEMTPNPKRRELKEEHTNIQLKNHAETERWCLDCHDLKNRDKLRLVSGEQIDFTESYRLCGQCHGDKYRDWKTGIHGKRTGQWNGKKEYLLCAHCHNPHNPRFKPLQPKPPPIRPENIR*
4	MNYH01000098.1_6	MNSIHSRKIASFVFGSLFLIAAVFPGCDQSGKKKAGVPARYPVTPAAMEVQTPHLVSDLVRGRKVFEAKNCNQCHSIFERERKIGPKLKSSRFYGSFLDIFSILWNHAPAMAVHMRREVLERPTFSTPELNELISFLYMLPYLGQPGDARHGMALLDTKSCFKCHSLAKKGRKDGTPLDSLSAYQSPVVLLQRMWNHGPEMIGRMATTGTSIPTFAGSEMADIFAALTKESTEKGNKIFLGLGDADNGEKLFAGKGCIKCHSIFGKGGKQAPDLGKTVAQSNVTKLTTQIWNHVGRMKHLYDQKKLQWPYFSETEMNDIIVFLYSLNYLDQPGDAATGEKIFTQKRCVGCHFKTKEDKQRLLGAVKALNTTQFGAELWNHTSAMEAAMVTQGVPWPEMT…
5	MNYH01000098.1_11	MKKRIDRYSIAFAILAVFIVTGCSEGVNTTQPIKYNHKIHLEDAGLNCFDCHKRVLAHEKASIPNIEICKDCHEQPMTESKEEKKLVEYIRKNQQIPWIQVHRVPDHAYFSHRRHVSIGKVACLTCHGNVPAMTLPFSKPYLPIKMAFCIDCHVKKHVNTDCATCHR*
8	MNYH01000098.1_12	MGKLFEKFPDPLARVLVVFLALVVVGVIVVTAVIPKQMMDVKAQWADAVKREEGRPIKYAGFHACAECHDTLYETKKKGYHRDLSCETCHGPAKAHTEDPEEVKPVIPAERSFCPQCHAYDPSRPRGFPMINPAVHNPLKACASCHNPHDPKPPTTPKECSACHGEIARMKAVSHHVQLSCTTCHEAPQRHKVFPRAIKPTKPQTREFCGQCHGKDGRNKMAKNAPKIDLAGHGEKYVCWQCHYPHSPEVEQ*
12	MNYH01000087.1_51	MAQEEAPRRGGLYRNAVSLFGAIIASGSILLIVFALALEFSIKRHSPYIGIFTYMIFPTFFGVGAAVFLYGMRRESLRRRRVGNEEALPYPLVDLNIPRHRKRFIYISLGGTFLAVFMAFITYNAFLYSESVSFCGTLCHSVMEPEHAAYLASPHARVSCVACHVGHGASWYVKAKISGVRQVLAVMTKSYPRPIPTPIENLRPARETCEECHWPAKFFGTQLMQIAHFRYDEKNTPEQISIGMKTGGGSAALGGTAGIHWHMIIQNKVNYIAVDRQKQEIPWIEVRDAKGDLEDEYTSLDYKGSKEQLAAIQKNEMDCMDCHNRPTHVYLPPETGVDRAMTTGLISRTLPWAKKLVVDALVREYPTREKAHEGLTAEIAGYYRQKYPAIYEARKADVE…
4	MNYH01000019.1_4	MTIRGTCIPAGVLVALAGVLCFAPALVASDGPGRGNPHAHFQNAQQCPKCHLTYQGGMGPERFSTEADAVCLECHTKGTTGRSHPRNVRPEEKSRKMKVPSDLRLDDDGRIMCLTCHTAHGPYVSNFLRRSSPDRGFETLCEACHGKR*
4	MNYH01000019.1_9	MKKFATLLAVVMVTVFSAGILVAGTAPEKATINEVQKVKSPVVFPHKAHADRIKNCQECHHKDAPGKEQKCFACHKATKTGDAVAQKDAMHTKCKGCHSKDATKKAPTKCNDCHKK*
7	MNYH01000029.1_37	MKRYLIVLSLLVVAGTAAQAKEHSGKAYIEKNGYQGPSTCESQGCHPGTAKKFLGTVHWKHASPVTNVENVDPGKEYGMKNRIYTMCNGNDTVNNLKEIPPNPKTGKTKFTGCNTCHPGDHISDVGSTGKEAEAAVDCLLCHSSAYDYRQRKPFKDEKGRVVMGQDRSVKAAMAVGKPGIKNCMVCHEAAGGGVLIKRGFSFTRETDVHAGKGMVCVDCHGAKDHKIPTGFDPNNWANDGVRVACADCHGEKPHADEDTNRHVARIACQTCHIPRTGGALAKDFTKWTQGEDGFFEPTTLRMEANETTPVYAWYGKTVRNEPHFIGPKGSRGDSGSRIYPFKIFEGKAYYDSKTGMLLSMDFAPPMATGDTLAGVASAAKTLGIKEYDPVPGWQTVYFG…
2	MNYH01000056.1_11	MTKKIAFWIFLIGTLSSTLLFLGLTWDTQRQVATLSHVDKLSDQVVAGKRAFEKYNCNDCHTILGFGGYYAPDLTKVVQRVGEEGIRYRVKSPELAFANSFRKMPNLHVTDQETTDLIAFFSWVGEINNNDWPPQDSKKRLSRGEQMMVAKVGVSPGAAVFQTKGCMNCHSLRGTGGTFGPALDKVGARKTAEEIEKYVQNPKGGNPKAMMPSQKDNLSDRELDEVARFLATLK*
2	MNYH01000056.1_18	MRHRGSGFPWPAAFLASVFLFFVSADGQAEDAAAFFKQNCAGCHTIGGGRRVGPDLKNVTRRQPDRKWLVDFIRDPDKKLNGGDPYAAKLLNEARGIRMPEIPGIDTALAGRLLAFIEGESGSPDPGAKGEQVSDKPFTAQDIALGRAIFVGKTRLANGGPHCISCHSIVGVEGLGGGRLAPDLTKVFERLGGRKGLGPWLEAPPTATMSPAFKKFPLKRDEEILPLLAFFEHAARQGGVADTSTSTFNFLLIGLGGAVVLLILFDLLWLKRFRAVRKPMILGLDARGEK*
5	MNYH01000056.1_23	MNRRAITNLLLVGIGLSILVLFPKLRGFHLPGNQKDYSPVQPIAFSHRLHAGELSVPCIYCHYGAERSRHAGVPPFSVCMNCHRFVTATFGAVRAEDELAQKEKRDPRRVVSPEIRKIYDAMGLDESMKRDPSKPLTPVSWIKVHNLPDFVYFDHRRHVNVGVECQRCHGPVETMERVTQVQDLSMGFCVNCHRDVTKNGLHDQSVNASIDCGGCHY*
3	MNYH01000056.1_37	HAVHVAFNGVSCNSCHNGLGTGTLNHYNRANARPGENALRVPPGDVAFPATYDAKTGASSFDNSAALNCSNVSCHGGQNSPNWQTGTIDVPNACLSCHASGTAQFNSFNSGRHSLHIGQFGLNATTCRRCHNTTSLAVNHFTALGTSAMEGPASGTIGGTGTFITAGNYNPASGSCSPSCHGNETW*
2	MNYH01000057.1_29	MNPRALPPLLLCALLAGAILVPFPAFAAGPAPRAALAPLPPPPSPAENPTTPGKIALGKKLFFDRRLSGDGTMSCATCHDPETGFADALPISLSYPTTRNWRNSPGLVNAAYRKSLFHDGRSSSLEEQALFPMMSPFEMNRNLDYLEEVLKTVPAYVEAFQAVFGGEITRRRVAMAIAAFERTLLSRDTPLDRHLRGEPGALSARQRAGLELFLGKAGCATCHNGPNLTDERFHNLGVQEDPKAKEDPRVLATARFVGKVSGFPDYRTLREDPGRFLVTKNPADWKAFATPPLREVAATAPTCTTAPSGPLRR*
7	MNYH01000011.1_18	MNGEGKRILIVEDDPGLRFTMTDALEGAGFAVTGADDGVEAIRRLHGERFDVVVTDLRLPGKDGMEVLREARGRIPPPSVVVMTGYGSVESAVEAMKSGAEDYLTKPFPMEALLLLLGKILRFRSLEEENRDLKRRILGRSLFEELVAAGKAVVSGLATGASDMYFVYVKPAGTDSNHLPGGSLCRTAVSGASLAAAETAVKVSTNPSSSATFVGTTACLGCHPSYATEKQILHKLGIMAPGSPSGLQDLAKFGPADGVYNYGAGLAKFTAGDNTSGGTTVYFSDYDATRKFDKFKTAESAPAGTVYATVRVYKDAADNTYKMQFTNVANPSDNNSGMTHEVALNYGGGLYKQRYMTTLAGKESIYMLPLQFNAAGSDSSADRTKKVWRDYHLDQWWNT…
8	MNYH01000011.1_23	MRRVLESFVTVIALGLMIALAGCGTGDTGETGAVGATGPPGASGPPGAAGEVTNATCLAANCHGNAALAKTIVLADGIKSESIPLYVDNTLFTATVHGTQRCVGCHSDINAAGGAHGPVFKTYGGWARFSAKQAVETIATNEIPRTRNYITAASRSCPTCHSTHTDFANSAHATIYKLREAAVDADLKTAAIAAFPGDTVGTLGEDYAVSDCNRCHAACSTCHFKSTVTRAVAGNPLDWWDRVQTNDDASADEVKMTEFAMDWTTNVASHEIRKGSYFQNDTEKVCEACHTGYYRPAKNAYYWKDAAKTLVGKVKATNGRRHMQTYELQISGDNTVLTGGNNTAHAGFACAACHGSGIGDPHTLPGLPYLWDAPTYPQGDVHCTDCHSATHTNPLVGLH…
8	MNYH01000021.1_3	MKKTVRLPILALLAVVLTAAMVFAREDHRAYRDLKLPECAECHIGSGVIPNHAGGWQKEHRVLAAGPNRNCYHCHDQAWCQNCHEGGGLGAPLSASQWKRDIAPENHRTDWISIHPIQAASNPQQCSRCHEPRFCQECHGKQKKDELTIKSHRKTSTGQSYIISDPAEHAAEARRNLASCQACHPEGDQCMPCHSARSGLRINPHPRDFKADRIRSKSGGRSCGVCHDF*
13	MNYH01000021.1_4	MTFNRRIAQIGAFVFAGALLAGCGASGSREGENRALPPVRVQKGDPVLAAASGYVGSGRCGVCHSGIYAEWGNTLHNKPLKTVTEVGDAAFVNDADANGANDFKDGLDLAGNANFSAYGANAPRLSSEGGNYFMTIGAVRYEVRRVQGGNGYWKQRYQTRVGRSYYILPVQYNEVEKTYTVYNGTNWYDGSNAPRFAAAYGSDALVVQMDGLNNGTDKKGTAVSWENRCAGCHQTGLAVQVDTTSYSGTSVKEVVSGYVELNIGCEACHGPGAAHAASHDPADIVNPGRFTGVEGIRRANEVCGSCHSRGASIALPGMSLEMEAPALLSGSAAIPFLPGNNLLNDLGAAGAFVTLTTTASSFWGSVHFAAADVNSKFPLYTASKSHHQQYMDIGQGPHA…
10	MNYH01000021.1_5	MSKRTLLLICSIFLVVPLLFMGCGNDGATGATGAAGATGATGATGADGADGADGADGVGLFAATNKTLVVNNLTFGVDGSGNMTASFSLTDGANPVKGITTAHTTIYLAGLIPGTNGDSDQWQYWTGVNDNTLVETSAGHYLLTSNQPASAVPAGSTKQRGILRISGLTGYNPINQSYDFLISAPGTAVDRGKDVVSYDACKECHGFGVTIHAYSRNDVRTCVVCHSPNFSGVDMAADEADMVTMVHQIHTNKAATLGALHFSGHGENWVNLKYPGTILNCEKCHKNVAEADNWKNKPTKVACDSCHTTIVFDNVARTFVGLDGVTKSHIEIADNQFCAICHTANWMTTTHAESSSNNAALRTMESTIDNVVIDNVDGGVTVTFRVTDGGVAVTDNALF…
11	MNYH01000021.1_27	MAALVLTIFPLFDGVAFALDNGECLDCHGDPAILGWSPAEKASNVTPAGTKRADSLFGKFPGMSLHVAPGPYKMSVHADVSCTDCHADIKDLPHPARLKRVDCSGCHSEVAAVYAKSRHAVAADRKPVVNGPGCVDCHGAHAAPKRTLSTSPVYYRNLAATCARCHANPEVTATRNVGIPGASRMYEKSIHNRAIVEKGLNKSATCSDCHGAHDMRDRTDSSSSINRKNLPVTCGKCHFGVYTVYRESVHGTALARGVPDAPNCAGCHGEHDIRQASDPNSPVSFGAVSGKACATCHAAEKLSARYGVPVGKVRGYERSYHGLSARLGDKTVANCSSCHGTHEIFPSSDPRSTIHPSNLPVTCGKCHPGATANFARGNIHVGPGGTGGRIKAWVERIYI…
11	MNYH01000021.1_28	MIRHYLAAVLAATVLLSAGIAGAVLPGVGECLECHGDTTMEETLPDGRTLSLSVDLQTYRASVHGGGACVTCHVDAKAPHERLKKVSCGRCHGDAEKSYWGSSHGKLHAKGVTDVPACHDCHGKHDIRKSMDPSARTFRLNIVATCLRCHKDQALERKYDLPDREVMAAYEHSVHGMASKKSGLLGSAVCVDCHGNHEILPGDQPRSATHRQNIPTMCGKCHPGILEQYDESVHGKGMRAGIAESPVCTDCHGEHTIAKIGDPSSSVSHRNLPKTCSACHDKEAISTRYALPKKRFSSYMDSFHGIAVEYGMTKAANCASCHGVHDILPASDPASSVNKANLPRTCGKCHPKAGPNFAKGDVHVEVSPKKAMGVFAVRIFYTIFIGALVILFVLHLGLE…
9	MNYH01000021.1_30	MRKFALTAILVFLGGAFLPGLAPRDASASISLEKCTLCHGKPEFRKLLVDGQIRDLFATGDTLAGSVHGKKVCTDCHFDVSEIPHRERPKRVTCTHCHFKGNHEGAPQSDNVLAYFDSAHGKAIARGNTKAPLCQDCHGSHAILKAKDPGSKVARGNVAETCGKCHMEIYAQFKGSIHGTALAKGIAEVPSCPGCHGEHRIYSRNDPKSTIYSTHVSEQCSKCHSSIKIMGKFGIETEQVATYKESFHGVANQFGSRTVANCSSCHGVHDIRPPDDPLSMVNPKNVPKTCGKCHPGANPNFAVGKIHVDAKKKESGIIYWTATFFKWLTICTMLALVAHIFLDMYGRTRRLRGER*
14	MNYH01000021.1_32	MKDKFQAWWKLVVGSRREVGLVVAVVVGLLIVVNGAFFVSAYFPGSCRACHYMDPYVDQWKASSHADVSCIKCHSFSPVFITVTTIKYWTGLYNPRPRADVKDAACLANGCHEGRIEKGRAKMGNITFDHQEHMTKLKRGEKLRCTSCHYAIVQGEHIVKGSHTQVDTGVCFLCHFKGISAGQALGGCPGCHGTPTKVVEHSGFMFSHDSYLKLGVACRQCHIRVAEGDGKVEDAHCYDCHVGRLDKKGDVLAIHRTHVTYKAIQCFKCHERVRHGLVELVRTFEVQCDGCHKRTHNYQKEMYMGAGAKGVPDTPSRMFSAQVSCNGCHTRSVEVKESGVSFPGESKRTAERQSCVACHGKRYDLMLDDWVRESRNLAVGMEGIVRAGKAAVGSGGTSN…
2	MNYH01000021.1_33	MKAYGATAAPDVMAAGDTKCTECHELKKGTQTVLTVKAKCEGCHDAKYGKMLLDWKREISKQENIIAVALEEAKEYVSRAKKSGRDVSKEETLVLQADANYQAVSAGRGVHNHKLSLDMLRAAKADLEKVLAAKRKK*
10	MNYH01000021.1_34	MDEREQGTETPGKHRKEALLDKIGMHVPEGKHDRLHIQPRFFKFLGFLGVLFLIFSVGMFEFSTSPYFCASCHIMKPYYQAWKTSRHNHVPCVDCHYPPDVRDKMILKFQALSQVAKYVTRTYSSKPYAEISDESCLRKGCHETRLLQGVVTFKRGIKFDHKPHLTEMKRGKKLRCTSCHSQIVVGNHMEVTESTCFLCHFRGAVVGREMNPIGGCGDKCHKAPEKDITFGAMTFNHKDFVGSRHVKCQNCHLDAIQGTGEAKKERCFRCHNDEKRLSRFNDIDFMHRQHVTDRKVDCMHCHEPIKHAVKTSLEPLHFDCTVCHERKHNIQKQIYQGIGARGVPNRPSPMFTTNVDCPACHYVKKMGPEAVVFLGQTYRAGEDGCIKCHGEDFRGILDE…
3	MNYH01000067.1_37	MHYPERGACTECHRGEPRAVRKETAHFGFLPGRFSAFTLPGNDVVRRGEKIFENAACRRCHVSGGKGNRLTTDLDRLARDVPPTEVAASIRKPALAMPDFGFTEDQIVSLVNAIYAASRKTAIPDGRAPQVVHFTGTTPPEDVFQKKCGGCHRALTERLGVVGHGDIGPNLSGLFTVYYPATFRGNLPWNRKNLEEWLKNPRESRRTARMPPQRLTGEEFLSLLEILSVTAAGDRAVTPPVRWP*

## Sheet: GWA2_65_63
number of CxxCH motifs	gene_position	Amino acid sequence
4	MGPO01000018.1_3	MKTKAVSTIALCWMVALAATLYAGAEAPAGRPAGSPKGKMPGKMLLGSLADRHGPVKFDHEKHVGTAGSCDECHHQHGGGQAPSCGGCHTIDASSFRKNVHLGRIRPCGACHPASYDAGKLDRPTLSAAYHRACIKCHRDVGSVGSDPKGCAEMCHESTAQAGAR*
2	MGPO01000023.1_4	MGRKMGPCFIILLAAVLAAAWAIPAIGETGIPVTSDKVLNMCTDCHKNSRGLVSRISYLRQAPEAWEETLWRHKRIHGLSITREEKESLILYFSEKHGLAPAEVAPYAYTLEKRDTKEKVDSQVIVDMCVRCHSYAKTALQRRTPGEWTKLAHMHSGVLPMWVYQLQDVLDWDDTLAACLKELSKRFPLETPEWKQWVSSRPKAGEGKWVVAGYQAGKGAYGGEITFTKTGEAFYAYAGTVEYETGEKLPIEGKATLYGGYAWRASGTLAGKPIREVFHISMDGSMFTGVRFDDPHFELRGVETRAFAGSSPRILSVMPKALKAGTKGASVTIVGTGLSKEVNLGDGVTVKKVVSESPTKVAVTVDVADKAAAGYRDAKAGSAVADKLFAVYTAADYIK…
2	MGPO01000025.1_10	MGKIHARDFQFLLVMAAVVGLLAVLSMTGKERFIPRTEAHLAVAPIQDTAQADAVCLACHDGKPPASAEAGKGPPMPENHPLRKKNCRQCHRLERKKS*
2	MGPO01000025.1_36	MTKKIAFWIFLIGTLSSAAVFLGATYDTHRQVGALANVDKLSDQVVAGKRAFEKYNCNDCHTILGFGGYYAPDLTKVVQRVGEDGIRFRVKSPELAFANSPRKMPNQHVTDQEITDLVAFFRWVGEINNNDWPPQDSKKRLSRGEQMMVAKVGVSPGAAVFQSKGCMNCHSLKGTGGTFGPALDKVGAGMSAEEIEKYVRNPKDVDPDSKMPPQKDNLSERE
10	MGPO01000027.1_3	MTGRFWEGAVIAVAAVVLSAGVAGAKEVDWGALNPEYREATFVKDTGVCLGCHEEVHAAYAETTHGKAFRFNPRNALQKLDCEACHGPRSKHIEDPDDRLALRTLAAAQRSAICLQCHQDGGRMHWRSGAHQAAGQSCSDCHSVMRKRSDRGLLSAESEQAVCYTCHANVRAEAQKASHHPIREGKIRCSDCHNPHGSVTRGMLAGGSVNQTCYSCHQEKRGPFLWEHAPVRESCLTCHTPHGSNNRDLLNLKGPAQCISCHQYGGHVNQFRYNRVSTPYGNGCVNCHVTVHGSNHPSGAKFNR*
2	MGPO01000035.1_15	MNFNSLYEKPVLFAIASVVVISVGTLVTTFIPLFLPSTQPISPLVKPYTAVEMEGRDIYIREGCNNCHTQTVRPLRTEVARYGDYSKPEESAWDRPFLWGSRRTGPDLARVGGKYPDAWHYRHMANPQAMFDKSNMPAYPWLAKAKLDTSLTARKVKVLGYGYDGAEVARQLAAFRETVTAPAYPSAQVRSQVTPAALQGEITELDAMVAYLQKLGRDLKAAQGTAAGSATAWAAETKNPYAGSPEAEEEGEKIFKENCRGCHGEKGTGGFGPKLATTAHKFGGSDADLFASVAGGRPGGMPAFLPQLGKDRVWKAVAYIRRLEKENR*
8	MGPO01000036.1_3	MKDASPPVFRTMGTRPVTLLPLSLLAMLLAGAFSGALAASAPVILYPPDLTLSSQPVIPLHAVRKEGKAPIRVTVNGKPIGTMEGATVQKGEAPLVPGLNRLNIGGKTVRVYYRAGSPEGRLAIKGGKGKPPTVFRSYYLHPAVEEGCGSCHVEEGGKLKRKDQKTACYGCHDDFGKGGTPGIFLHEPVAAGECTSCHDPHFSARSKLQKSGKGCMECHDAPSGKGIVHAPVRAGQCAGCHDPHAGVAPKQLVRNGNSLCTKCHENFHGVHRSAVVRSTMTKLPPDVPRDGNDLSCLACHLPHQSANARLLVKSAPELCHGCHPVRFKRSNYAP*
2	MGPO01000043.1_1	MKKHFAFYSITFAILCVLIVTGCSESVNYTQPILYNHKKHLEDAGLNCFDCHTRVLTHEKASIPNIGICKGCHEQPMTESKEEKKLVD
8	MGPO01000043.1_2	MGKLFEKFPDPLARLIVVFLALVAAGAFVFFVLIPKPVKDLKVQWDNAIRQESARPVKYAGFHACAECHDKLYETKKKGYHRDLSCETCHGAAKAHTEDPDTVKPVIPAERAFCPQCHAYNPSRPRGFPQINPVAHNPLKPCASCHNPHDPKPPTTPKECAACHGEIARTKAVSHHVQLECTTCHVTPQRHKVSPRAVKPTKPQDREFCGKCHGKDASAKLSANAPKIDLAEHGEKYVCWQCHYPHSPEVEQ*
4	MGPO01000052.1_9	MKKFATLLAVVLVAVFSAGVIVAANAPEKAVINEVQKVKAPVAFPHKAHADRIKNCAECHHKDAPGKEQKCFACHKAEKTGDAVSMKDAMHTKCKGCHSKDATKKAPTKCDGCHKK*
4	MGPO01000052.1_14	MRGGPTPAWLLPALAGVFCFAVVLVASDGYPRGDPHAHFRNPEHCLKCHLTHQGRMDPDRFSVETDAVCLGCHKKESLGRSHPRNVRPREKYRKMKIPPDFRLDDDGRIMCLTCHTAHGAYVSTVKVFPKQSPFPSDSSGGPYYKTLFLRRSNPREGWSSLCGACHENL*
3	MGPO01000053.1_1	MMGHGFTKEHANPRSHAFMLVDHLIVDRAYGGRFQAKNGWGYVSMPGPVKAWDVLVDRYPDSKEHKAFLPESAPAANPTCLQCKTQDQILKWKYMGDKDEKAKWDRASNVVEFVKELNNSLNCFMCHDPHAARPRIVRDGLIQALTRPEKDTLWHKDPNATKIDVKEFRGGFRKIALLEKYDAKLQCGQCHVEYNCNPGYDPKTGEYSIKAADRRTNHFPFKNVLQIYDHYNTLGFRDFKHTLTGGLLWKAQHPEAETFWNSVHDKAGASCDACHMPKVRNAKGKVYTSHWQTSPRNYLKQTCLTSKCHPKSTEAQAAYEIDSIRNFTKGKMRKAEFWLSALIDKIVEGKKAGLPPEVIKEAQELHQKAHVLWEWWTAENSDGFHNPALARESLTRSVE…
5	MGPO01000053.1_7	MMRRAHAVNILGAALLALLFGCSAFSQAPSVPSKHPEELPPGRVDCLECHQDVSTGALKPYAAVRHSRVFIDSHGTYARQGQNLCASCHAPAFCQTCHAGKEELKPNTKMGDRPDRMAPHRGDYLVTHRIDGRIDPGSCFRCHGNKNDVKCRQCHK*
19	MGPO01000053.1_8	MTHRNSGRMVLVAGLLLAAGFVLSACSTPTATGSLVDASGKHPSNFVDTHPSYARPDGNVCTECHGDDLRGGISKVSCFSASRNGVVCHPAGPAFHPLDWLNKTSANFHGTAFRDNVTVRNLACDACHDPGTPALYNCLDCHFTEDGGRIPPGSPFVHGQITGHTTFGPLDTLNAVTAVCVRCHETNNSFGHMAQPFCHNCHSPAPAGFHPAGWSNPDNHGASAKAAPGPSTGFGICQNCHGNNFAGSGNAPTCVNNASCHGSGVASPHSPAPWRVAFGSPPTARRHTNTDNTVPGNPAACAWCHRGSGTVVITPPTPPPASPVPGCFNNTLCHEDVQTAPHPVRPYADHPADAQAQFNTFCNNCHNMDLPRILVNAPYCIECHKGGSPFTFTGCASCH…
4	MGPO01000058.1_33	MIRRRMVFVCFLVSFSLSMFDMAEAARREFWLSPPKMESDESYMVPPPPFTEGIFPCSECHKEMRPNPKRRELKEEHTNIQLKNHAEKERWCLDCHDMNNRDKLRLVSGEQIDFTESYRLCGQCHGDKYRDWKTGIHGKRTGQWNGKKQYLLCAHCHNPHNPRFKELQPKPPPMRPENIR*
4	MGPO01000058.1_36	MDGIRFRKIDIFIFGLIFFIAAVLSGCDQSGKKEAGVAGGKSVPPAAMEVPKPHLVSDLIPGRKVFEAKNCNQCHSIFERERKIGPKLKSSRFYGSFLDIFSLLWNHAPAMAVHMRREVLERPTFSTSELNELVSFLYMLPYLGQPGDARHGKALLESKSCFKCHSLGNKGRRDGTPLDSLAVYQSPVVLLQRMWNHGPEMIGRMATIGTSIPVFSGNEMSDLFAALTEEAKDKSKKVFLGVGHAENGEKLFADKGCIKCHSIFGKGGKQAPDLGKTVAQSNVTKLTTQIWNHVGRMTQKYHQEKMQWPYFSETEMSDLIVFLYSLNYLDKPGDAAKGEKIFARKRCIECHFKTGEDKQKLLGAMKAINTTQFAAELWNHTSAMEAAMVTQGVPWPEMT…
5	MGPO01000061.1_2	MKKTFISIAVLGYFGLSVLLVAGLGYTWHRSDPAPAQPIAFPHTVHAGQLQIPCTYCHVFVERSRHAGAPPLSTCMGCHRTIATEREEIRKLTRHYDEKRPVEWVRVYALPEFIYFSHKRHVKAGVECAMCHGDVAGMKRVRRVNELLMGWCVSCHRVRGASRDCATCHK*
12	MGPO01000074.1_11	MKKRSLGLASVMTFCILLLLVGGCGSSGNRESDGGGRTNVGDTLCTQCHSAVLDPLTQQSIVTQYERSSPHKDVAAVNGGNGCEACHGAASQHNGVGPIEFPDPFAGDGTRCAECHDGVDAPLADAPTDFAGSNHATLSPRSGATCRRCHSHEGAVLSNIGGLTGHKEIIDNSVNQGFVPFTTTYSAFRCSTCHEHGAGLRLVMARDNDSNLVNWNPDKNQTPGQFDLCTSCHTMYDYTGDTLLASGTAADTATGKPATGKVGHHETSWYRIIATTHYDNPATSVAAAGTTGNVIEGYNLRKNTANPCFDCHGHEFNAGTRYGQSTTPTIYTDWAQSGHAGGLLKAKYLAGSAVDNVMISGVAATDCTVTIGSFTRVTSAGDAWAHYDWDNNASRGSCQ…
8	MGPO01000074.1_12	MKYDGTLRITFLSAAFLLLALVTLSFGREDHKGYMDLKPGECTECHQGSDVVPNHGAFWMKEHRLPAQKATSNCADCHQQSWCLDCHVGGGIEPDLKKSLSRRGEYMPKTHRSDFVSIHSVKAADNPQNCYRCHESSFCSDCHGRTRQKGNMNIRSHRKAGSSQLYDWNSDHAAEARRNLQSCESCHPDADVCVVCHRSGLTNPHPRNWRDISKRYKDESGGRTCRKCHITF*
4	MGPO01000074.1_42	MRKVAGFTLFMVAVVFAFGTAFAAPPGKIVIKEIQKSKAPVAFDHKAHGEKVKECAACHHKDAAGSEQKCSKCHGAKTEEKKVDLKEAFHKQCKACHQKEKKGPVKCDECHKK*
16	MGPO01000077.1_22	MMEKLKELWKTAGGRRRPAAVAAVVVLGLLVAYNGAFFVAAYFPNSCRACHYMDPYVAQWKASAHADVSCIKCHSFSPVFITVTTLKYWTGLYNPRPRADVKDTACLANGCHEGRIEKGKAKLGNITFDHQDHMTKLKRGEKLRCTSCHYAIVQGEHIVKGSHTQVDTSVCFLCHFKGISAGQALGGCPGCHGTPTKVVEHSGFMFSHESYLKIGVACKQCHIRVSEGDGAVRDAHCYDCHVGRLEKKGDVLAIHRTHVTYKAIQCFKCHEKVRHGTVELVKTFEVQCDGCHKRLHNYQKEMYMGAGAKGVPDTPSRMFSAQVSCNGCHTRSVEVKESGVSFPGESKLAAERQSCVACHGKRYDLMLDDWIRESRNLVAGMERIVAAGKAAVGSGATAD…
9	MGPO01000077.1_24	MRKFALAAVLFALGWGGLPGLPRDASASISLEKCTLCHGKPEFRKLLVDGQIRDLFVTGDTLKGSVHGKKGCTDCHFDVSEIPHLVRPRRVTCTHCHFRGNQEGAPQSDNVLAYFDSAHGKAIAQGNTKAPLCQDCHGSHAILKAKDPGSKVARVNVAETCGKCHMEIYAQYKGSIHGTALAKGIVEVPSCTGCHGEHKIYAHTDPKSTIFATHVSEQCSKCHSSIAIMGKFGIETEQVATYKESFHGVASQFGSRTVANCSSCHGVHDIRPPDDPLSTVNLKNVPKTCGKCHPGANPNFAVGKIHVDAKKKESGIIYWTATFFKWLTIGTMLALIAHIFLDMYGRTRRLRGER*
11	MGPO01000077.1_26	MKRMRRPFLSAALIAASLFLAVPAGAVPPGVGECMDCHGDKTIEMSLPGGQTVSLYIDLQAYRSSVHGGGSCVTCHADASAPHEKLKKVSCDKCHGDAGKSYAGSAHGKLRAKGITDVPGCDGCHGKHDIRRPKDPVARTFRLNIAATCLRCHKDRALEPRYQHLPDQKLLAAYEQSVHGMASKKSGLLGSAVCVDCHGNHAILPGDQPRSATHRQKIPTMCGKCHPGILDQYERSVHGKGMRAGIAESPVCTDCHGEHTIAKIGDPSSSVSPRNIPKTCSGCHDEEGISTRYALPKKRFSSYMDSFHGIAVEYGMTKAANCSSCHGVHDILPSSDPASTVHKANIPKTCGKCHPNAGPNFAKGAVHVEVSPKKAMGVFAVRLFYTIFITALVILFVLH…
11	MGPO01000077.1_27	MAILRRRTLRFFFTAIPALLILPLLAGGAGALDNGQCLDCHGDEGILGWSPEEKASNVTPGGAKRPESAFGKFPGMSLHVDPGQYKMSVHTDVSCTDCHADVDALPHPARLKRVDCSGCHSEVTAVYSKSRHMVTVDRKPVVDGPTCADCHGAHAVPKRTLSTSPVYFRNLAATCARCHGNPEITEKRNVGIPGASRMYDLGIHNRAIMEKGLNKSATCADCHGAHDVRERTDPVSSVNKRNLPATCGKCHFGVYTIYRESVHGTSLAKGVPDAPNCADCHGEHDIRQAADPKSQVSFGAVSGKTCATCHAAEKLAARYGLPAEKVRGYEQSYHGLSARLGDKTVANCSSCHGVHEIFPSSDPRSTIHPRNLPVTCGKCHPGATANFASGNIHVGPGGT…
13	MGPO01000086.1_11	MIKGNGLALCFALVLLAVAPPPGLAREPDLSAQARKCLQCHAKEGIRANFPEDGESVPARVVPAAFKVSVHGILDCTACHAAYLPEIHPKKRFRSREQFRAVTTSACRGCHSIGQIRGNPIHANFLKRESEGEAPVCTDCHQAHTMTPVSGGKIFTNEKQYCMSCHRYQMDMICRNKEKIHLKVDLSELESFAHDKLRCSDCHFGFSQEEHPKRTFRSRRDYTVASSESCRRCHFDKYTKTLDSVHYAILSQGNLNAPVCNDCHGAHGIARVSHTIKGRVLTTQKCRKCHAQVYEMYSKSVHGKALLSEQNQDVPICIDCHTTHDIQNPLTLEYHERIPQMCGNCHANPSVVTKYGLSTDVLKTYLADFHGVTLGFYKKQREKLYKPARPIAVCTDCHG…
12	MGPO01000087.1_10	MAEEEAPRRGGLYRNAVSLIGTLISGGSILLIIFALALEFSLKRHSPYIGIFTYMVFPTFFGVGAVVFLYGMWRESLRRRIAGSEDALAYPLVDLNIPRHRKRFIYIVLGGTFLSVFMAFVTYNAFLYSESVSFCGTLCHSVMEPEYAAYLASPHARVSCVDCHVGHGASWYVKAKISGARQVLAVVMKSYPRPIPTPIENLRPARETCEECHWPAKFFGTQLMQIAHFRYDEKNTPEQISIGIKTGGGSAALGGTAGIHWHMIIQNKVNYIAVDRQKQEIPWMEVRNDKGELVEEYLSLDYTGSKEQLAAIPKDEMDCMDCHNRPTHIYLPPETGVDRAMTTGLIPRTLPWAKKLVVDALVREYPTREKAHEGLKAEITGFYRQKYPALYEARKADVE…

## Sheet: NC_groundwater_1938_Pr3
number of CxxCH motifs	gene_position	Amino acid sequence
9	JACRNP010000074.1_1	MRKFVFAAFAIVLWGAWSGLHPGDAVASISLEKCTLCHGKPEFRKLLVDGRVRDLFATGDSLKGSVHEKKTCTDCHFDVSEIPHRQHPKRVACTHCHFKGNKEGAPQSDNVLAYFDSAHGKAIVRGNAKAPLCQDCHGNHAVMKVKNSEAKVSRFKVAETCGRCHMEIYAQYKTSIHGVAVGKGIPEAPSCTGCHGEHTIYAHTDPKSTVYATRVSEQCSKCHASISIMGKFGIETEQVATYKESFHGVASQFGSRTVANCSSCHGVHDIRPPDDPLSSVNPKNVPKTCGKCHPGASANFAVGKIHVDAKNKESGIIYWT
2	JACRNP010000074.1_3	MDSFHGIAVEYGMTKAANCSSCHGVHDILPSADPASTVNRANLPKTCGKCHPNAGPNFAKGPVHVEVSPKKALGVFAVRMFYTIFITALMVLFVLHVGLELYGRWNRRRKGGKEGQG*
2	JACRNP010000092.1_7	MNFDSLYEKPVLFAIAAVVVISIGTLVTTFIPLFLPSTQPVSPLVKPYTAVELEGRDIYIREGCNNCHTQTVRPLRTEVARYGEYSKPEESAWDRPFLWGSRRTGPDLARVGGKYPDSWHYQHMRDPQGMFPKSNMPAYPWLASAKLDTSLTARKAKVLGYGYDEAEVARQLSAFREAVTSPAYASANARNRSTSAALRGELTEQDAMVAYLQKLGKDLKAAQQASGAGAAAVPAATRNPFAGSRAAEEEGEKIFQENCRSCHGEKGAGGFGPKLAVKDHRFGNGDADLYASVAEGRPGGMPPFLPQLGKDRVWKVVSYIRRLERE*
16	JACRNP010000017.1_3	MTALKERLKSLWSSLGGDRKPVLAIVAIVVGVLIVFNGAFFVAAYFPKSCVVCHYMDPYYAQWKASDHKNVSCIKCHTFSPVFITVTTLKYWTGLYNPRPRANVKDESCLAKGCHEGRITSGKAKMGSGITFDHQDHMTKLKRGEKLRCSSCHYSVVQGDHIALGSHVQADTNVCFLCHFKGISVGQALGGCPGCHGTPTKVVEHGGFQFSHESYLKIGVPCKQCHIRVAEGDGRVDDSHCYDCHIGRLEKKGDVLAIHRTHVTGKAIPCFKCHEKVKHGTVELVKTFEVQCEGCHKRLHGYQKEMYMGTSAKGVPDTPSRMFSAQVSCNGCHTRTIDVKETGVSGAVGTKLAAERRSCVTCHGKRYDLMLDDWVRESRNLESELARIVAAGQGAVGAG…
10	JACRNP010000017.1_4	MDDREKGTEPQERSRKEALLEKIGMHVPHGKEDRLHIRPRFFKFVGFLGVLFLIFSVGMFEFSTSPYFCASCHIMAPYYKAWKTSKHSHVPCVDCHYPPDVRDKMILKFQALSQVAKYVTRTYSSKPYAEISDESCLRKGCHETRLLQGVVTFKRGIRFDHKPHLTDMKRGKKLRCTSCHSQIVVGNHMEVTESTCFLCHFRGAIEGRHMNPIGGCGEKCHKSPEKDIKFGSVTFNHKDFVGARHVACQNCHLDAVQGKGEAKKERCFQCHNDEKRLSRFTDVDFMHKQHVTDKKVDCMHCHEEIKHAVKTSVEPLRFDCDVCHEHKHNVQKQLYQGIGARGVPNRPSPMFSTNVDCPACHYVKKMNPEETAFLGQTYRAGEAGCIKCHGEDFRGILDE…
4	JACRNP010000031.1_17	MRVKMPGARMLLPAVAVLLALSWGADAGEKKRPESPHERKNARACVVCHVSVPAEGSQPRRDGNLRFGGDIVALCSSCHEGYRHMHPVKIAVAPDLKSPEELPLDKDGKITCITCHDVMEGHGVTRKKRLAGRALCLNCHSDTDILAEVVWYPARLRRGEKGRLEVKVVEFRIPRKKTTLGDTVLLYYYAKNVDTGEITFGTNVLHDDGASGDRVARDSVYTLTEMASGIPKEKRVVYTAWVLDPGGRRSNTVTLAVQYD*
11	JACRNP010000032.1_4	MYTVDNLDGNSPDSASRISETKGWDAMTIPRCRSTQGHFGSALFRFLPRLFALGILLLPCAAAAIDNGQCFDCHGDRGILGWSTAEKASNVTPGGAKDSGDPFGKFPGMSLHVDPASYKASVHTDVSCTDCHADIKDLPHPARLKSVDCSGCHSEVAAAYAKSRHTVTLDRKPVSRAPRCVDCHGAHAVSRRTVSSSPVYYRNLAATCARCHANPEILEKRNIGIPGATRMYEKSVHNRAIVEKGLNKSATCADCHGAHDMRDRSDPSSHINKKNLPATCGKCHYGVFTIYRESVHGVALQRGMPDAPNCSDCHGEHEIRRADDPKSQVSFGAVSEKTCASCHGAEKLAARYGVSVDKVKGYEQSFHGLSARLGDKTVANCSSCHGVHEIFRSGDPRST…
12	JACRNP010000034.1_15	MPILLALLLLAFAPVCEATDGETVIRDLGKTRIIPSNEAPHNILSDACLACHPKEKFEFWLLIYKGKPPTVSVDRLRKPEAADAPGTPSGKPAQANRYNSHDGLACNLCHFDNPTGTTPKFIVDVADLCRLCHPAVEPHRLPEGEGLDVVRKAIRERKLPGRDGNLLCTTCHKTHDATFSMRDAYAQVLWEGKVPNPHGSRQFCFACHPGKIREGEEIRFAAGRDNNRLCNECHLRPGVRKAPHVIDLTSSEGTWRMDYLGYPLNQGKLTCSTCHDEVSHGKPDSANPKFLRGGPYADPDRFCYRCHSEEKEVYDNPHRQVDAFGRVRGESCRFCHKGIPDPDRRKPEDLELVGEDASVCSNCHQIRPHPGAEHGVLLKGEKLARKEEYEKRHQVRLPL…
5	JACRNP010000034.1_19	MNSARAAGVLRRLLLAVGFLLSSSPAAGSDQEGCMLCHRLELRLPADNAARSLRTHDSPGGSHDSLYCSDCHPDARTVPHPATPGPALCVGECHGGTASSKSTHRNAGFGGLTEEHRSAALPGTPCRLCHRASDGKAGRALIRERCASCHAAESAEVSRGPHGRAMGGSCVDCHPAHPTATAAAGTGRMSCGGTGCHRGSTPRMESLVRHRSRDAAIPVGSVLSRGAVFFAIAAAGWVLGAMLSPRITRRGDAP*
2	JACRNP010000034.1_21	MNRPAILLLRAGTILLAAAMFLPEAGKTWRAGAAARPSAAPSSYFHGGKTAIRVPPAGGCLAESCHKSPAHPRRRPESAFLNMHETVVACLGCHGRDPERHWTAPDPSGDQKMFRVAYSRGQATEKPHDGTTAPARCPRCHSGSGRTALAGAGVAGLSDGFDSPIPMRMLEGGGRKWLAEDAR*
24	JACRNP010000034.1_25	MPVCTACHPVHQPGEIAAAPTARCAGCHPFDEGKGREAVKRHTGEENCSSCHTFHARAGGGGRAFRGKDIRVESVCRGCHTAYWAGDVAAGRSNGTHVTFSKATKAEICTRCHSVHRGTAGTPLLRTAKPYFCLECHESQNTIREIGGVALAHPVFEKLGKGRLTEVAREKKLSVGPGGEIICATCHKVHGSTPGTSLLAPGSEKGESCFWCHGGKRGSSHKAASREPGNDCAICHATHGRKSTGSDPWIALCRSCHPRDAVHKPGREDREVGRSDDLPDFDSRGRKSSFGDISCPTCHQPHGMTAEPKRLRKNYRPGAILCTTCHRRQESIALTPHDLRGISGDSACEPCHVPHAGAPPWMWGMKRGTGEIAEETCRACHPGKGGKGAGTPVAEGGHP…
11	JACRNP010000047.1_1	MRASRGMWIIVLAILAAGGFAVCAPDAAARAALLPEDCVKCHEAPPADVAEGGGKHKSDVTCLDCHAGHRPASKSNIPKCAQCHEGKPHYGLKSCLECHRNPHKPVQSLVLAPKTTEPCLTCHTDQSRQLKENPSRHSGQFCTNCHDVHRKVPDCVKCHRPHSADMAQGDCKKCHKAHRPKAVAYGADVPNKDCGACHKQALALLSATETKHKSVACVKCHENRHKAVPECQQCHGSKHPAAMMKKFPKCGM
11	JACRNP010000029.1_38	MKRAARILAVLLAAYGFAYAAESILFSHSTASDPHAALRDPSRCAECHIDERPEAGRPYRQMNFRRDIYSLCTRCHASHVTHPIDIAPRRGISGSLPLDSDGTMTCITCHAPHAAPISSRRHTGRPLLEKIRDTVFPHFSPRFRTYFLRVPNSEGELCGRCHTPGAIASNPSPGRTDTASYAGSRTCSRCHRKEYAEWRRSPHARMLRSPKNHPDALLAKFDNNTPFPPSEIAYILGSRTAQRFISRKGDALVVRTPIWIIREGKWNLGYWREPDWRKSCAGCHVTGYDPSLPAFVEEGVGCEACHGPGRAHAESGGTPAKIVHPGKLSPNRRTMICESCHTTGHDMTGEYRFPVGYQPGGNLAKHFQGLIPKPGQDDTTFRGDGSYADRRSQFAFWAS…
6	JACRNP010000077.1_3	MKRSAWVVVVLVGALSAYLLSGSAMGEPKGSSDVGSEAEIYGPMTVRAVPKAAKPADPPVKEEKCFECHDEIQALKKDGKHAKVNCAGCHDGTADHLKDSDKRPVTRVDLETCGGCHPDQYASFGTLNLKKTARTEKSLLTERSPNPYWDKLMMGHGFTKEHANPRSHAYMLVDHLIVDRAYGGRFQAKDGWGYVSQPGPVAAWDVLVDKYPDSKEHKAFLPESAPAANPTCLQCKTQDQILKWKYMGDKDEKAKWDRSSNVVEFVKDLNHSLNCFMCHDPHAAKPRIVRDGLIQALTRPEKDTLWHKDPKATKIDVKEFRGGFRKIALLSKYDAKLQCGQCHVEYNCNPGFDPKTGEYSIKAPDQRTNHFPFKNVLSIYDHYNDLGFRDFKHGLTGGL…
5	JACRNP010000077.1_34	MTRRAVVMNVILAVLLALSFGCSAVSKTPSVPPKHPEELPTGRADCLECHKDVSSGALKPYASFRHSRVFVDSHGVYARQGQNLCSACHAPAFCQTCHAAKGELKPNTLLGDRPDRMAPHRGDYLVTHRIDGRLDPGSCFRCHGNRNDIKCRQCHK*
15	JACRNP010000077.1_35	MMRGKGSLRPFAGWLFLTAVAFAAGCSSANSTGGSVSVSHLTGSGVSVSGWVSASGTSLHSRTSTDAYMSQGNMGACTECHGADLLGGISRVSCMDNPAACHHGTVANWVAAGAATQEHGAAAKRGPGSSSMHACRICHGNDFRTDRGSQTCFTCHTLAPHPNRPWRTTGTDNTHTDVNAANAPICYGCHADSAAGNPNNPHRPPSPAASGTAPGCFNGTMCHNAAAAPHATGAAWLAAGTGFHGTGAKADLTFCQGCHGTPGTINFNGGSAPTSCSTGSCHPAAKAHPTDWQGLRTINGVTVSHRTSGNRDVACAICHRTTGTGAGPDPSAPSCFSANFTNALGQARACHSGGPGAAPHALGATWNDPAAGGSAFHGTTAKADLLFCRTCHGTAPRSF…
15	JACRNP010000030.1_51	MRRVWKSSIAPLLFFAAAAILTGEPSHGAERPVNPHRSFPCKDCHARIPDKGKSSASEVLSGLLKSPVELCRGCHSDAETTHHPVVKRTARRLPEGLPLSAGGEVICSTCHDVHQEKPAVFLLRGYDTGRYSVRMDMCLDCHGEEFRAINPHHAGAETEKCHTCHLGRPGDPDGPSVKIQENLERICDFCHDVRSRAHPGNVDALKKLPESLPRGKNGETMCGTCHDPHGAPDTIHFLRIPYVEALERGRYANPHGKVDYTSCMGCHLGVSVRKEEMRTNLRYGGDDMRICHSCHGAMDACHPVLVNLPESMNPGKDLPLSSDGKIKCLTCHDPMPETGSGVAVRRKEKGEPRNALCYRCHDKEDLSGRNPHASMTNRETCKFCHDTMTDPTNEEAGQI…
8	JACRNP010000068.1_2	MKRHHGLFVVSVLALSAVLAGCWGTDKSTSLDLATVSQPGRVGSAQCTGTCHAVTADSLGQTISTTWAGAVHTARTSAQCEDCHGGGAEHWGVGPIPYPSPSMAGCANSLCHGSGSAAFTGFASTAHGNPNGSPEKFFLQVDAGTAQATSSGTPIFRPDGVTPVSRAQRTEECSRCHNSTYTFTYASTGALTSPSPDNMPTPEVGCGSCHNGHDPADNVAIPQRAASVLFPKFRNYLVDNVRGAQTDNVAAPRVNLTSFNLIYQPNGAVESNGTIDYTNVVGANNEIYPDRLCAACHARGVYKYEGTATHNTDVWTQWTASGHGDRNAAAFAEFSANPGAYTMDNGAAYPSPESHRSTYPWDMALATASAVSANTTRNGSYLSGTSTVNNTSCYKCHHG…
9	JACRNP010000068.1_3	MKKPIFLFLVVSLVCSATLLYAREDHRAYSNAKIRECTECHRDANVSPNHQGAWNAQHGVIAVKPDAPCADCHDRSYCTDCHFGGGIDAGLHVSQDRGPNYKPKSHRSSFLEVHPIAAFDSPNSCQRCHPASFCSECHARFQPQDLMFQSHRKGWSDRPAVGGGPAHSTFPPDSCLTCHPNSVLPSHVWSGSHAREARRNLPTCQSCHSDGETCLKCHSAKSGLRVNPHPDNWGSIQGKLNKAAGQRTCVKCH*
5	JACRNP010000026.1_12	MERRRNRAALVLPIVFLALLFSGGFPLAGSAVAEAVPQPIAFSHKVHVTGYNLNCRFCHSSTNKSQYANIPSVEKCMMCHRTIAADKPEVKKIAQYWKEGKPIPWNKVIDLPNHVYFPHKNMVNAGIACLACHPGMDQAGTAEQKLEFGMGMCMECHRKRKVTIDCWKCHY*
2	JACRNP010000121.1_1	TAITIGNPFTTSANNRINCDSCHRPHDAAPGSGALILESCGTDSTRSTWQGATVNAGGFTNEGGANFCSRCHGAY*
7	JACRNP010000121.1_5	MASRPAVSVSILLLAAAAVGIFLPAGGGAASGSAGSSSYTGSEKCASCHQIQYKGWVKTFHSTVIQDVRKNPSAVMADMSDPDLPFIHFAIGGHWDQRYLTKLDDDYYILPRLWSVQSKKWRPYSTYGWQKRPYSKYCIGCHSVGFDPKTKSFAEHSVGCESCHGPGEKHSAHPGKENIVNPKRLPEDRSEEICASCHVRGKDLSGEYFFPIGYSPGGVLSKYLVPLEKNEGENDNVAIHRIWDKWKADREAQARSRCEVCGIHQTAKPQGAQISVDAICMSCHEYGDKLSAHTHHKADTQIGCGDCHRQKNPDVNENKENNVHSYSYFLIHPQGCWDKEVQNRCGACHKDKTASWAYDIVLKWKKPVIVDH*
8	JACRNP010000121.1_8	MGWRRFTLAMLTVGICAAGTAVAFGPGAKGYAGSEACKECHEEIYAQWRKTPHANMLRDAKKNPEAVAAKDFSGVPFTRDEVQWTIGSHWIQKYLTFIDNDYYVLPKYWNLVTDDWEPYSIFNWRQQPYTVFCDGCHTTGFDPVTKSFHEPSIGCEACHGPGERHAGTAAAQDIVNPLKLSKVRRDMICEACHTDGKDTKTGGQFPFPALYRPGEDLTEYFTDFFAPKPKSKKWYWGTMDYKERHRMFLFWQSKFYSTARACDVCGFDRGVTVKAERYMSRDEYCGTCHQKIYKVSSLHSRHEPQTAECVDCHTPQLAPGGERYSIHDHKFDFSGPRNPCTECHEEQEVAGKKAENHDFHLTRIRHSETLTLEQACARCHKGKDMSAALAEWKNGQVKG…
4	JACRNP010000098.1_3	MKRSGLAVAILAAAMLAAGAAVGADDAKSKIPGRIVLKVYEKRQVTFDHKGHAQRIGNCKTCHHKDGSEKCSDCHGAKRDGDTPSFREAMHHRCKDCHMRTNRKVKGYCIECH
3	JACRNP010000108.1_4	MARGAPDTGRFSTDADEFCIGCHKKESLGISHPRNVRPSNRFWKMKVPGDFRLDDDGRIMCLTCHTAHGPHISTIRAFPKQKPVSTNSTGGPYFKTIFLRKSSPDKGWQPLCSGCHEEM*
2	JACRNP010000105.1_17	MRTGKARAALAGLLMAALPHLPGAANAAPPAPLPPPPSPAENPTSPAKAELGKKLFFDRRLSGDGTMACASCHDPESGYADGLAISLAYPTTKNWRNSPSIVNAAYRTALFRDGRAASLEEQALFPMMSPFEMNRSLDYVEEVLKTVPEYVEAFRNLFGGEITRWRIAMAIAAFERTIVSRDTPLDRHLRGEKDALTPRQRAGYELFVGKAGCAECHGGENLADGRFHNLGVPEDPKVMEDPRVLATARFVGKVSGFPEYRNMAGDPGRYLVTKSREDWKAFATPPLREVASTAPYMHNGALATLADVIDFYDRGGGDDPKKSPLLKPLGLSKNEKETLKDFLAGALSGPVPVIRPPSLP*
8	JACRNP010000129.1_5	MNRLFPRLAILAALLAPIPSGAGQGGAGILFPPDLTLATEPKIRVYAFRAEKGGPDNVSVNGIPAAPLDGDTFLKGEIPLYPGLNTVRVGGSAVRVFALPGAKMEDFRTATGGGEELVYRAFRMHAALDEGCETCHSVEGGTLKAKEQKEACYSCHNDFSKGEGGKKVYLHAPVAAGECTGCHDPHFSARPKLQKLEKGCLECHDPFPAGKSVHEPVADGECVSCHSPHAGPAPKQLVRPGNSLCLGCHEEPHSRHRSAAVRGTMTVVPDEFPREKGELSCAGCHAPHRSDEANLFRMNQQKLCAVCHRI*
5	JACRNP010000129.1_9	MARSGFRAVRVAWLPVFFAAGWLLNPAFSVSAGNVAAPVLDKPGYVYHPDVKKCAGCHPEERKGYRVARPVDTMCYRCHVRKDTKKFVHGPLGSGDCISCHDPHGSPNRFQAVAAPEVLCRMCHDQKSSEKHLKQARATGCVSCHDPHSADKSFLRK*
13	JACRNP010000129.1_11	MRKFWTVLGTTLFALSVMFVGVALAEDTCVSAKCHAQMGKAKYIHGPVGVGQCTVCHAESKKGHPTSKGPDFKLVATGKALCEKCHQPVDKNEFKHTPVKKGECTGCHNPHQSDAPKQLKKVKTSELCYSCHKNTQMVRKFQHGPVASGDCNVCHNPHSSPNKFQLEAKGNDVCFLCHEDRKAEFTRKYPHKPAQESCLKCHDAHNSDHPFMQSMEGSALCLSCHKKVDDHLKASTVRHQALDKGPCTTCHTPHSSDYPRQLKTHTKDICYTCHKDMGAQVRAAKNLHGPVQQNDCYACHDPHGSANPLVLKKYFPKEFYKPYATESYAMCFDCHNKDIALDKITTKLTNFRNGDTNMHFLHVNKEKGRSCKACHEVHAGSQDKHIRKEVPFGGSWKLP…
0	JACRNP010000129.1_14	MRKFATLLAVVVLTVFSAGAIVAADAPEKATIKDVQKTKAAVTFNHKAHGEKIGKCAECHHKDAAGKEQKCFSCHKAEKGKDAVALKDAMHTKCKGCHQKEKKGPTKCDDCHKK*
2	JACRNP010000150.1_21	MPLLRILSRPLLPVLVLFLSHASSHGAGVDHRESFRLLPPDRELLYLPAKYAPCFRCHPAKSVIEDEDFNVETNFRDTVLGKNLHSLHVYRQPHGTNCPTCHRVDPETGKVSIFPEVKLEMSDRGGACAPACHRPKKYENAGRKR*
4	JACRNP010000019.1_5	MRYALACLFVVAVLLTISFRDSHGVLNPHVKPEPCGSCHTKVPTEAEGRAGDYFLLKDTIDDTCHVCHEKTCCKPGSLHGKNHPSNIDRWDRKLFRRPKSLPLHNGFITCNTCHLHTKPDGPSYMMVRIVKIDGKSIDWSKLCTDCHEGY*
8	JACRNP010000110.1_2	MNKLFEKFPDPLARLIVVVVAMIAVGAFVYFVLIPKPVKDVRIQWADAIQREKARPVRYAGFHVCEECHGEIHNKKKTGYHKDLSCETCHGPAKAHTEDPDKVKPTIPTSRAFCPQCHAYNPSRPRGFPQINPVAHNPLKACTTCHNPHDPKPPTTPKECSACHGEIARMKAVSHHVQLECTVCHQAPQQHKISPRSVKPTKPQTREFCAKCHGKDARDKLAKNAPKIDMGEHGEKYVCWQCHYPHSPEVEQ*
4	JACRNP010000110.1_5	MKRERVRYGCILAAVALCLLAGVAAAAPPKGPQGAKKNGNGADHPQFAVPKPPFTPGIFPCSECHKEMKPNPTRREMKDEHTGIVLNHAQGQRWCLDCHDIANRDRLRLASGERISFDESYRLCGQCHGDKFRDWRAGVHGKRTGMWNGEKQYLLCVHCHDPHDPRYKPIAPMPPPVRPEAIK*
12	JACRNP010000040.1_5	MAEEERISRGGLYRNVVSFFGALVAGGSLLLIVFTLALEYSLKRHSPYLGIFTYMVFPAFFAVGAALFVYGMRREGMRRLREGSDEALPYPRVDLNDPVHRKRFSYVVLGGTFTLIFMSFVTYNAFLYTESVSFCGTLCHKVMEPEHAAYLASPHAKVRCVDCHVGHGASWYVKAKISGLRQVIAVFTKSYPRPIPTPIANLRPARETCEECHWPAKFFGTQLMQIPHFRYDEKNSPEQISIGVKTGGGSAALGGTAGIHWHMLIERKVNYIAVDPQKQEIPWIEVRDTKGVLLEEYTSLDFKGSKQELSRIPKDEMDCMDCHNRPTHIFFPPEFAVDRAMSSGLIPRTLPWAKKVVVDALVVEYPNRPKAHEGLKSDIEGFYAKKYPAVAEARKADVE…
5	JACRNP010000173.1_17	MSAGRPLRLPNPGAALLFLLALFVFPPPEAPAALDNDFNDPKRCAACHTEIFSQWEGSMHSQAAEDGIFRKFYEMVVDEVGVPAVEFCMKCHSPVGVSRGEVPPATGEKLSPVSMKGVFCDFCHTVTPKGIGNGAFETTFSETKRGPLEKAVSPAHATKTDGRYDRSEFCGMCHYVTHPLSGRPIERTYEEWRESPYNTGDPATSTQCQDCHMRQTPGNPGTGATERKDNPGKAASTGPARPHVWTHYFVGGNTLYPGAPNAERRRAMASERLRNAARLEILPEDAPAGPGDLASFRVRVHNTGAGHKLPTGLSEVREMWIDVGVTDASGKVLLRSGEIGEGGGIDPSAAIFKTFLGIGKTNVKLACCFFAIGERNRILSAERITRDRRILPKGYDEEK…
4	JACRNP010000041.1_7	MKKKAVHAAALVIAVLLAASVAAVAGPSAPGPVAKAAGKMPGILVLGAIAERYPPVKFDHGKHVGMAGACAECHHQHDGGTAASCAGCHKVDPEAFRKNVNLAKIRPCAECHPPSWKAERPGMPTLKAAYHRACIRCHRDVGSVGKDPKGCAEMCHESGAQARAK*
13	JACRNP010000041.1_10	MIKGKVLALCLAAALLATGASTGSAREVEFSSQAKKCLKCHAKEGIRATYPDGETVSARVSPPAFRTSVHGILDCTGCHPACRAVDPSRRPVASRSRLREQAASACRSCHSAGQLRAKPIHENLLAGEGEGGVPVCSDCHEAHTMTAVSGGKVYSGEKQYCMSCHRYDMEMMCRNREKIPLKVSLSDLESFAHDKLRCSDCHYGFSQEEHPKRTFRSRRDYTVASSESCRRCHFDKYTKTLDSVHYAILSQGNLHAPVCNDCHGSHAIARVSHGIKGRVLTTQKCRKCHDGVYEIYARSVHGKALLSEHNQDVPICIDCHTAHDIQNPLTLEYHERIPQMCGNCHANPAIVSKYGLSTDVLKTYLADFHGVTLGFYKKQREKLYKPARPIAVCTDCHGT…
2	JACRNP010000183.1_3	MTKKTAFWIFLLGTLSSTVLFLGLTWDTHRQVATLANVDKLSEPVVAGKRTFEKYNCNDCHTILGFGGYYAPDLTKVVQRVGEEGIRFRLKSPEVAFANSPRKMPNQHLSDREVADLVAFFTWVGEINNNDWPPQDSRKRLSRGEQRMVAMVGVSPGAAVFQTKGCMNCHSLKGTGGTFGPALDRIGSGMTAEEIERYVRDPRDVDPGAKMPAQKDNLSERELDEVARFLATLK*
5	JACRNP010000177.1_2	MPGMPRIPTAAAILVAMAAAIPAGASPMATYQSAAVCMECHPEIFRSWAGSQHASSYTEPAFQLPYDRVRRANPKRTLACEQCHNPMRFLLAPGDPRAAIFSREGVTCDFCHSVEAMNPGTAFPRYKARAGIKFGPREKSSVNSPHVLRFSRLHITSEFCAGCHEYRNEFGAPILTTASEWEQSFYRGTGVHCQFCHLPELFDARFIDGKKGKGPVDHAMVGGHSRERLSRAIPVHARLVLSGREAVVTVTLKNELVGHATPTGIPTHRIRLAATLFDTVGNPLGTREELFEKVMGDGTGKPLVRAEDIFLSAREVLKDNRIRPKETRVVKFAFPPGETVPATASVAVTYEMPTPDIAPAVRYIEIPIAGQVVLAERSWAPRKAVILFAAAALAFLVWL…
2	JACRNP010000184.1_4	MRPPGRQAEGGGLNAVGKIRPKDIQFLVFVVVVVALLAMLSMTGKERFIHRSEAHLSVAAIEDTAAADAVCLSCHDGKEPASAARLEKGPPMPGNHPLRKKNCRQCHRMERKKS*
10	JACRNP010000199.1_1	MNRMNRNCMAAVLAAAALLLAWPAAGAVPGVGECLDCHGDRTIEKSLPGGKTLSLFVDLQAYRLSVHGGSGCVTCHADAKAPHGKLGKVACGKCHGDAEKSYAGSSHGKLHVKGVQDVPGCDGCHGKHDIRRPKDPSARTFRLNIPATCLRCHKERALEARYPHLPDHKLLASYEQSVHGVASRKAGLTGSAVCSDCHGNHSILPGDQPKSATHRQNIPTLCGKCHPGILEQYEKSVHGKGMRGGIADSPVCTDCHGEHTIVKAADPASPVSSRNIPKTCSGCHEKEGISTRYALPKRRFSSYMDSFHGIAVEYGMTKAANCSSCHGVHDILPSADPASTVNRANLP
5	JACRNP010000199.1_2	SHINKKNLPATCGKCHYGVFTIYRESVHGVALQRGMPDAPNCSDCHGEHEIRRADDPKSQVSFGAVSEKTCASCHGAEKLAARYGVSVDKVKGYEQSFHGLSARLGDKTVANCSSCHGVHEIFRSSDPRSTVNPKNLPVTCGKCHPGATSNFASGNIHVGPGGTGGVVKYWVEKFYIWMIVAVIGGMLLHNGLDYFRKMQALYRTRRRWDHPGYERLNKSERVQHVLTFSTFIALVITGFALKFKWSLPLLSDEANVVLRGGGHRVAAVLMVVTSVYHLFYAALTARGRGQVLRMLPRWKDAEDIAGTMRYYFGMADHKPKFDRFSYVEKAEYLALVWGTIVMVVTGFMLWFQDETLKRIPMWGLDVATIVHYYEAILATLAIIVWHFYYVFMNPDFAP…
18	JACRNP010000012.1_15	MPARKKRPALGAASRLPLAAVLFAAGILVAVSWSPASAGVSGTLHDFSKDGPYGLSTPIAASGACSGCHIPHGADPNAPIWARSLADYISGLTVNGDTAGKPNYVLPPTRACYDCHDDQSSFQNNKPTGWGFSASHTPPDIAFGTQGPRAGKTGYYENNPPSSDTYGADPSLRPLATWPTDNTALNKTGGHYFKWGDPTGSTNDTFDIGDKLPCSDCHDPHSGSGFQAFIRSNLPNSGANPGLGSSYSSVTASSFMSNNSGITRSNSESRKICVACHGYSNNGTPVKYYAINPAAYANNTDNVPRPPPSVSDHDSSATSVACVSCHDHNTVGASCSTCHGYPPPGYPAGNTPTAYSSGADSHARHRNGYAYACGVCHTGNAHQDNNVQVSFDTTILGGR…
3	JACRNP010000012.1_16	MGMIRNTPRTAGTPVAVLLLVIVAACASVEPRKPAPSLEGRIQGQLIPQDNSIRLGGVEIRAAGKTTATDEEGRFAFDTLPQGKISIVAEKRAGREDAGRMMGITVVYIGENPVQFKVPFRDAAFLDRFCEDCHPYRPKQPIRQGQVIRDVHVSGIVPNKATKWPESLDSKGRVTCESCHTLHETTKFGKFLVDLKSGPLCKKCH*
43	JACRNP010000012.1_17	METGKRQTVALIGGFLMFAVLITAFPGGMGMNEARAAHSDYMGGAQGCDACHNLAYTAVDPTPYTSYILNSKLMEIKGLNAGTTPDLMPCTFCHSYTTAARRQFMTNWNVMKEERSQFTGTEGYNDPKRHHPVDRSYDLDDPVRRNVNLYPYEVNNITMSPWLGSDPYRSWTKPASQMACTDCHDVSLYTAAYPDHPALWNADNTPITSSSRYNNPFMLRNVTSWTWSGAPSQPTGNAPDSFCLQTCHNSTFGPATKMGHYGWGAYGLNGNVLREPGGTPLKKSSCVDCHEVHFSGNTTPGLMGEGRSSNNTIDDQNCTSICHDDTNWIASGHKKGLAANYTCSSNCHTTAVSHREAANPLRLSGGEDAIKSDLSTNVASDNADNDYNGLADDAGESAF…
17	JACRNP010000012.1_19	MGDRARFRPVHFILLLLLFLVFLGWPPGADAAHDLSQDCYNCHNIQTGQVWAGSYSIWSGKAIGMSPYSRPVTCDICHSDYGNRFKSTSESHHPVPTIGVGAMVNDYDNGVRIDCRDCHNGNSVTTLTPNLIPDLAPTDYLSTAGNTATDGYPNHDVLFPNNQVVPGDNAHLLSMLLSAGQRTVSGSSVYNKVPSANPATDYAFCFACHDGSANTARAVNVRQDYIDKGHYFKSTGGGITAGDRIPCSDCHASHNSATNARLFEPDNTTWTGARPSGLTFASPYAPTNAEYRAVCIFCHEDYNSTDSVTTTKRVRNVAPAPRKWGVTGHAASDTQSCKQCHNPHKTPGGGPDCLTCHTAGGAAGAVYDYIDALFKGVGSDNTATQPASVGSLTWSQHGG…
22	JACRNP010000012.1_20	MTTTSLSASGTHQFYSTATYSSAALNQNVTTGSAWSRAGTATGSTVGAATGFYTAGSTAGTDNVTATYRGQTDNTTVDVTTAAARTYFLFRPGVQTSVGADGQMHNGWTSATTFSPAPGNTGMATSAYSPTPNGWNTAVNLRINSTGTTTYLLMRAYTMANYASANTIPAQTVSGQIGLRNGTGNATAYLALYDYNPAGAAGNGTQIGGNSGTLSVTATQTNFTWSITIPSSYVIPVGHRLQLRLYYTASVSAQSNRAYIGSTTVGTNSGSFTITETSTENLAPPRTTGGGTAIACNTCHQFGPDDATAGYKDSSQYYYALPGSHAKHGVSLTAGTDPVADNAIDTCTICHLAGTGAFGSDHMDGTVDLRSGSIGTRTAGPAYADDGTYAGASRTCSNV…
10	JACRNP010000012.1_37	MRVIRTACLALLLLLVAAPAFGVAVGERAVPFEGETLGGERFRLADSIGKKVILLKFGSIYCSTCVSSLEDVSRIQRRFKASDLQIVGVNLDVYGLSRVRRFYRGYANLIKYPMVIDEKLAASRPYDIQSIPAHVIIDRQGVVRFVSTGASGDDLKILEEALGKVIRGESGIEKLAKELPLQVFLPINFTKTLQDSMYIVGKAKRGARVTLALNGGSRQSVTVMRDLFYIRTPLSLGSNYLEVSIVDPVGGRVNQGVVIFREPKMGSGIESPFPEYRFHNEKNEAPCRACHNMNPPEQGAQGFATATQFCLGCHKELTGQRQVHGPITIGGCAPCHQFNSRPNRYEVIAQGQDLCFKCHEEKRKDLIKSFLHGPMSAGLCTICHSPHASSEKYQLRRFM…

## Sheet: Nt197P3bin122
number of CxxCH motifs	gene_position	Amino acid sequence	Annotation
4	WRHP01000004.1_33	MKKIIVLTALAVAIVFGLGGLAVAAAPPDKIDIKEIQKMKGPVPFDHKKHTGLAKDCKECHHADQPGKEQKCSACHKDKAVDKMLSLKDAFHKTCKDCHAKKSAPNKCNDCHK*	Cytochrom_C3
6	WRHP01000016.1_5	MNRLRMFAVVLSVAALVFSAAWVQASPGKAAAQTKSAGIISEKEAFGNYVLPPAAVKGRLTDKPVNQNNCYECHGEIKELKEGGKHANNNCVSCHDKAADHLKDSQVKPVTRMGQETCGRCHSDQFMSMNNSNLHRRVRTDKSLPTERSPNPLWDKLMMGHGFTKEHSGTRSHAFSLIDQFLADRSFGGRFQPKNGWEYVSMPGPLGAWDVMKDAFPDIKEHKAIMTETAAAANPTCMQCKTQDQILTWKYLGEKDPQAKWDRTSNVLEFVKDLNNALNCFTCHDPHAAKPRIVRDAMIQALTRPEKDTLWHKDPNATQFRVVDFRNGYRKIAILDRYDSVLQCGQCHVEYNCNPGFDIKTGEPSIKASDPRTNHYPLKGVNEIYDHYNELGFRDFRHT…	ammonia-forming cytochrome c nitrite reductase subunit c552 NrfA
7	WRHP01000039.1_7	MRVFRISLMLLLILPGFLATGVFAQKDAPVKCAQCHKDTKILPDSHKKYSLRATGKCFVCHKADGKTKPLGESIHVAHLEKSSSAMKNCLSCHTASKDGEVTFPSYPNMKVSKDTMPDLYKYFESWMASDLLVGSHRRNGAYCLDCHKDYTDEYMAGDTKSACAGCHGDDEEMAKKTAGTKYMHNPHKSHYVDLKCSACHSGHKPFEDFCAQCHPFNYKAPSTKEEAKP*	Cytochrome c552 (cytochrome c nitrite reductase) NrfA
4	WRHP01000039.1_8	MNRIWKIALLLGCVCLLLPAFSLQAAGTEAAGAELAGKTLLSDLHKDYQVGCKDCHGKTKDISLDDAESGVSGACVKCHGSSLRMAERSEEKAKGKEHINPHVSHVGNMNCTACHRGHEASASYCNNCHAFNLPMSGGNAAKKTPPGAAGKSNVHKIEQADIVIVGGGAAGMTAAIVATEMKAKVILVEKNPILGGNSMLAAGGMNAAWTEYQAAKGIADSPETMFQDTMKGGQNVGDPDLVRVLAYNSDAAVKWLTAHGANISDVGRMGGASANRAHRPVGGTTVGPHVTGVLKRSVADRKIETRLNCKVIRVLKNKEGRVTGVVVQGKHSGEYTIQAKAVVFATGGFSANADMVASLQPSLKGMTTSNQPGAVGEGMVLGEQAGAKLVDMKEIQIHP…	Succinate dehydrogenase/fumarate reductase, flavoprotein subunit fused to cytochrome c3
7	WRHP01000071.1_1	MEEKTESQKASGSGGMIFRYMAMRPTGWVMLCLAAVLWFALPGTSGANEPKCMECHTGSPIVPDEYENSAHKEVSCTECHSRGFDRHPHTGKVADAAPCMDCHGGSEAWDEAEQEMKASVHEGIVSCASCHDSHRILPPNRVLDSREGFTVFSRPCLKCHADEGAPADKNKAAFAELTAKHGSLPMAVVHLRRAACVACHTAPAETSVHNILPKQEALSNCAGCHSRESILTAKFVSFLEGKEGAERGWINAALYNSGAYVVGATRNQWLDWGVVL	cytochrome c nitrite reductase pentaheme subunit

[truncated: 13 more sheets: UBA2219, CTSoil_087, GWC2_65_14, CSP1_8, UBA11853, NC_groundwater_1812_Pr3_B, CoA_1_bin.34, NC_groundwater_1648_Pr3_B, NC_groundwater_1915_Pr3_S, FeB_35, RBG_16_64_85, CS1_C003, J040]
